# Supplementary material for: (E)-Methyl N′-(2,4,5-trimeth­oxy­benzyl­idene)hydrazinecarboxyl­ate
Source: Acta Crystallogr Sect E Struct Rep Online. 2011 Jul 13;67(Pt 8):o2023. doi: 10.1107/S1600536811026705 (PMC3213474; doi:10.1107/S1600536811026705)
Supplement: Supplementary file 1 [file e-67-o2023-sup1.cif]

##############################################################################
#                                                                            #
# This CIF contains the data in a paper accepted for publication in          #
# Acta Crystallographica Section E. It conforms to the requirements of       #
# Notes for Authors for Acta Crystallographica Section E, and has been       #
# peer reviewed under the auspices of the IUCr Commission on Journals.       #
#                                                                            #
# Full details of the Crystallographic Information File format               #
# are given in the paper "The Crystallographic Information File (CIF):       #
# a New Standard Archive File for Crystallography" by S. R. Hall, F. H.      #
# Allen and I. D. Brown [Acta Cryst. (1991), A47, 655-685].                  #
#                                                                            #
# The current version of the core CIF dictionary is obtainable from          #
# ftp://ftp.iucr.org/pub/cif_core.dic.                                       #
#                                                                            #
# Software is freely available for graphical display of the structure(s)     #
# in this CIF. For information consult the CIF software page                 #
# http://www.iucr.org/resources/cif/software.                                #
#                                                                            #
# This file may be used for bona fide research purposes within the           #
# scientific community so long as proper attribution is given to the journal # 
# article from which it was obtained.                                        #
#                                                                            #
##############################################################################
data_I
_audit_creation_method     SHELXL-97
_chemical_name_systematic
;
(<i>E</i>)-Methyl <i>N</i>'-(2,4,5-trimethoxybenzylidene)hydrazinecarboxylate
;
_chemical_name_common     ?
_chemical_formula_moiety     'C12 H16 N2 O5'
_chemical_formula_sum     'C12 H16 N2 O5'
_chemical_formula_iupac     'C12 H16 N2 O5'
_chemical_formula_weight     268.27
_chemical_melting_point     ?
_symmetry_cell_setting     monoclinic
_symmetry_space_group_name_H-M     'P 21/c'
_symmetry_space_group_name_Hall     '-P 2ybc'
loop_
    _symmetry_equiv_pos_as_xyz
    'x, y, z'
    '-x, y+1/2, -z+1/2'
    '-x, -y, -z'
    'x, -y-1/2, z-1/2'
_cell_length_a     9.9897(15)
_cell_length_b     17.606(3)
_cell_length_c     8.0801(12)
_cell_angle_alpha     90.00
_cell_angle_beta     111.806(4)
_cell_angle_gamma     90.00
_cell_volume     1319.4(3)
_cell_formula_units_Z     4
_cell_measurement_reflns_used     2318
_cell_measurement_theta_min     2.2
_cell_measurement_theta_max     25.0
_cell_measurement_temperature     223(2)
_exptl_crystal_description     Block
_exptl_crystal_colour     colourless
_exptl_crystal_size_max     0.18
_exptl_crystal_size_mid     0.15
_exptl_crystal_size_min     0.12
_exptl_crystal_density_diffrn     1.350
_exptl_crystal_density_meas     ?
_exptl_crystal_density_method     'not measured'
_exptl_crystal_F_000     568
_exptl_absorpt_coefficient_mu     0.106
_exptl_absorpt_correction_type     multi-scan
_exptl_absorpt_process_details     '(SADABS; Bruker, 2002)'
_exptl_absorpt_correction_T_min     0.9710
_exptl_absorpt_correction_T_max     0.9790
_exptl_special_details     ?
_diffrn_ambient_temperature     223(2)
_diffrn_radiation_type     MoK\a
_diffrn_radiation_wavelength     0.71073
_diffrn_radiation_source     'fine-focus sealed tube'
_diffrn_radiation_monochromator     graphite
_diffrn_measurement_device_type     'Bruker SMART CCD area-detector'
_diffrn_measurement_method     '\f and \w'
_diffrn_detector_area_resol_mean     ?
_diffrn_reflns_number     9747
_diffrn_reflns_av_R_equivalents     0.0387
_diffrn_reflns_av_sigmaI/netI     0.0315
_diffrn_reflns_theta_min     2.20
_diffrn_reflns_theta_max     25.02
_diffrn_reflns_theta_full     25.02
_diffrn_measured_fraction_theta_max     0.996
_diffrn_measured_fraction_theta_full     0.996
_diffrn_reflns_limit_h_min     -11
_diffrn_reflns_limit_h_max     11
_diffrn_reflns_limit_k_min     -20
_diffrn_reflns_limit_k_max     20
_diffrn_reflns_limit_l_min     -9
_diffrn_reflns_limit_l_max     9
_diffrn_standards_number     ?
_diffrn_standards_interval_count     ?
_diffrn_standards_interval_time     ?
_diffrn_standards_decay_%     ?
_refine_special_details
;
 Refinement of F^2^ against ALL reflections.  The weighted R-factor wR and
 goodness of fit S are based on F^2^, conventional R-factors R are based
 on F, with F set to zero for negative F^2^. The threshold expression of
 F^2^ > 2sigma(F^2^) is used only for calculating R-factors(gt) etc. and is
 not relevant to the choice of reflections for refinement.  R-factors based
 on F^2^ are statistically about twice as large as those based on F, and R-
 factors based on ALL data will be even larger.
;
_reflns_number_total     2318
_reflns_number_gt     1836
_reflns_threshold_expression     I>2sigma(I)
_refine_ls_structure_factor_coef     Fsqd
_refine_ls_matrix_type     full
_refine_ls_R_factor_all     0.0522
_refine_ls_R_factor_gt     0.0399
_refine_ls_wR_factor_gt     0.1043
_refine_ls_wR_factor_ref     0.1122
_refine_ls_goodness_of_fit_ref     1.101
_refine_ls_restrained_S_all     1.101
_refine_ls_number_reflns     2318
_refine_ls_number_parameters     173
_refine_ls_number_restraints     0
_refine_ls_hydrogen_treatment     constr
_refine_ls_weighting_scheme     calc
_refine_ls_weighting_details
         'calc w=1/[\s^2^(Fo^2^)+(0.0529P)^2^+0.1933P] where P=(Fo^2^+2Fc^2^)/3'
_atom_sites_solution_hydrogens     geom
_atom_sites_solution_primary     direct
_atom_sites_solution_secondary     difmap
_refine_ls_shift/su_max     0.000
_refine_ls_shift/su_mean     0.000
_refine_diff_density_max     0.189
_refine_diff_density_min     -0.190
_refine_ls_extinction_method     'SHELXL97 (Sheldrick, 2008)'
_refine_ls_extinction_coef     0.014(2)
_refine_ls_extinction_expression
                                  'Fc^*^=kFc[1+0.001xFc^2^\l^3^/sin(2\q)]^-1/4^'
loop_
    _atom_type_symbol
    _atom_type_description
    _atom_type_scat_dispersion_real
    _atom_type_scat_dispersion_imag
    _atom_type_scat_source
    'C' 'C' 0.0033 0.0016
                         'International Tables Vol C Tables 4.2.6.8 and 6.1.1.4'
    'H' 'H' 0.0000 0.0000
                         'International Tables Vol C Tables 4.2.6.8 and 6.1.1.4'
    'N' 'N' 0.0061 0.0033
                         'International Tables Vol C Tables 4.2.6.8 and 6.1.1.4'
    'O' 'O' 0.0106 0.0060
                         'International Tables Vol C Tables 4.2.6.8 and 6.1.1.4'
_computing_data_collection     'SMART (Bruker, 2002)'
_computing_cell_refinement     'SAINT (Bruker, 2002)'
_computing_data_reduction     'SAINT (Bruker, 2002)'
_computing_structure_solution     'SHELXS97 (Sheldrick, 2008)'
_computing_structure_refinement     'SHELXL97 (Sheldrick, 2008)'
_computing_molecular_graphics     'SHELXTL (Sheldrick, 2008)'
_computing_publication_material     'SHELXTL (Sheldrick, 2008)'
loop_
    _atom_site_type_symbol
    _atom_site_label
    _atom_site_fract_x
    _atom_site_fract_y
    _atom_site_fract_z
    _atom_site_U_iso_or_equiv
    _atom_site_adp_type
    _atom_site_calc_flag
    _atom_site_refinement_flags
    _atom_site_occupancy
    _atom_site_symmetry_multiplicity
    _atom_site_disorder_assembly
    _atom_site_disorder_group
    C C1 0.0907(2) -0.07569(10) 0.1659(3) 0.0495(5) Uani d . 1 1 . .
    H H1A 0.0345 -0.0999 0.0554 0.074 Uiso calc R 1 1 . .
    H H1B 0.0279 -0.0567 0.2218 0.074 Uiso calc R 1 1 . .
    H H1C 0.1565 -0.1118 0.2432 0.074 Uiso calc R 1 1 . .
    C C4 0.25538(17) 0.02726(9) 0.2728(2) 0.0379(4) Uani d . 1 1 . .
    C C5 0.31441(18) 0.09331(9) 0.2291(2) 0.0393(4) Uani d . 1 1 . .
    C C9 0.3154(3) 0.17706(12) -0.0014(3) 0.0740(7) Uani d . 1 1 . .
    H H9A 0.2793 0.1803 -0.1291 0.111 Uiso calc R 1 1 . .
    H H9B 0.4188 0.1796 0.0445 0.111 Uiso calc R 1 1 . .
    H H9C 0.2780 0.2185 0.0455 0.111 Uiso calc R 1 1 . .
    C C6 0.40772(18) 0.13694(9) 0.3631(2) 0.0375(4) Uani d . 1 1 . .
    H H6 0.4482 0.1800 0.3339 0.045 Uiso calc R 1 1 . .
    C C3 0.28653(17) 0.00903(9) 0.4492(2) 0.0374(4) Uani d . 1 1 . .
    H H3 0.2450 -0.0338 0.4779 0.045 Uiso calc R 1 1 . .
    C C2 0.37954(17) 0.05417(9) 0.5844(2) 0.0366(4) Uani d . 1 1 . .
    C C8 0.3448(2) -0.02382(11) 0.8084(3) 0.0529(5) Uani d . 1 1 . .
    H H8A 0.3788 -0.0283 0.9358 0.079 Uiso calc R 1 1 . .
    H H8B 0.3666 -0.0696 0.7588 0.079 Uiso calc R 1 1 . .
    H H8C 0.2424 -0.0158 0.7618 0.079 Uiso calc R 1 1 . .
    C C7 0.44350(17) 0.11824(9) 0.5432(2) 0.0349(4) Uani d . 1 1 . .
    C C10 0.54924(18) 0.16166(9) 0.6853(2) 0.0381(4) Uani d . 1 1 . .
    H H10 0.5663 0.1494 0.8034 0.046 Uiso calc R 1 1 . .
    C C11 0.81188(18) 0.30059(9) 0.7763(2) 0.0360(4) Uani d . 1 1 . .
    C C12 1.0210(2) 0.37093(12) 0.9307(3) 0.0608(6) Uani d . 1 1 . .
    H H12A 1.0813 0.3852 1.0498 0.091 Uiso calc R 1 1 . .
    H H12B 0.9823 0.4157 0.8618 0.091 Uiso calc R 1 1 . .
    H H12C 1.0771 0.3431 0.8769 0.091 Uiso calc R 1 1 . .
    N N1 0.61921(14) 0.21635(7) 0.65137(17) 0.0357(4) Uani d . 1 1 . .
    N N2 0.71776(15) 0.25135(8) 0.79917(17) 0.0404(4) Uani d . 1 1 . .
    H H2 0.7189 0.2418 0.9040 0.049 Uiso calc R 1 1 . .
    O O1 0.27162(15) 0.10777(7) 0.04985(16) 0.0559(4) Uani d . 1 1 . .
    O O2 0.16975(13) -0.01434(7) 0.13198(16) 0.0520(4) Uani d . 1 1 . .
    O O3 0.41409(14) 0.03895(7) 0.76186(16) 0.0501(4) Uani d . 1 1 . .
    O O4 0.81346(14) 0.32263(7) 0.63555(16) 0.0488(4) Uani d . 1 1 . .
    O O5 0.90455(14) 0.32388(7) 0.93597(16) 0.0530(4) Uani d . 1 1 . .
loop_
    _atom_site_aniso_label
    _atom_site_aniso_U_11
    _atom_site_aniso_U_22
    _atom_site_aniso_U_33
    _atom_site_aniso_U_12
    _atom_site_aniso_U_13
    _atom_site_aniso_U_23
    C1 0.0485(11) 0.0418(10) 0.0529(11) -0.0116(8) 0.0126(9) -0.0047(8)
    C4 0.0334(9) 0.0372(9) 0.0420(10) -0.0014(7) 0.0128(8) -0.0043(7)
    C5 0.0406(10) 0.0415(9) 0.0363(10) -0.0020(8) 0.0150(8) -0.0014(7)
    C9 0.1031(19) 0.0639(14) 0.0460(12) -0.0276(13) 0.0170(12) 0.0066(10)
    C6 0.0379(9) 0.0362(9) 0.0411(10) -0.0031(7) 0.0178(8) -0.0002(7)
    C3 0.0343(9) 0.0349(9) 0.0460(11) -0.0018(7) 0.0183(8) 0.0003(7)
    C2 0.0339(9) 0.0380(9) 0.0391(10) 0.0016(7) 0.0150(7) 0.0016(7)
    C8 0.0610(13) 0.0518(11) 0.0482(11) -0.0143(9) 0.0230(10) 0.0053(9)
    C7 0.0324(8) 0.0345(9) 0.0394(10) 0.0011(7) 0.0150(7) -0.0022(7)
    C10 0.0396(9) 0.0404(9) 0.0362(9) -0.0017(8) 0.0164(8) -0.0006(7)
    C11 0.0407(9) 0.0346(9) 0.0348(10) -0.0027(7) 0.0163(8) -0.0030(7)
    C12 0.0441(11) 0.0646(13) 0.0714(15) -0.0194(10) 0.0187(10) -0.0095(11)
    N1 0.0356(7) 0.0374(7) 0.0337(8) -0.0032(6) 0.0124(6) -0.0038(6)
    N2 0.0460(8) 0.0475(8) 0.0281(8) -0.0127(7) 0.0141(7) -0.0033(6)
    O1 0.0700(9) 0.0561(8) 0.0372(7) -0.0229(7) 0.0146(6) 0.0005(6)
    O2 0.0565(8) 0.0511(8) 0.0439(7) -0.0195(6) 0.0132(6) -0.0063(6)
    O3 0.0594(8) 0.0510(8) 0.0386(7) -0.0180(6) 0.0168(6) 0.0013(5)
    O4 0.0612(8) 0.0506(7) 0.0403(8) -0.0135(6) 0.0255(6) -0.0020(6)
    O5 0.0510(8) 0.0632(8) 0.0408(7) -0.0249(6) 0.0125(6) -0.0062(6)
_geom_special_details
;
 All esds (except the esd in the dihedral angle between two l.s. planes)
 are estimated using the full covariance matrix.  The cell esds are taken
 into account individually in the estimation of esds in distances, angles
 and torsion angles; correlations between esds in cell parameters are only
 used when they are defined by crystal symmetry.  An approximate (isotropic)
 treatment of cell esds is used for estimating esds involving l.s. planes.
;
loop_
    _geom_bond_atom_site_label_1
    _geom_bond_atom_site_label_2
    _geom_bond_site_symmetry_2
    _geom_bond_distance
    _geom_bond_publ_flag
    C1 O2 . 1.423(2) ?
    C1 H1A . 0.9600 ?
    C1 H1B . 0.9600 ?
    C1 H1C . 0.9600 ?
    C4 O2 . 1.3562(19) ?
    C4 C3 . 1.379(2) ?
    C4 C5 . 1.407(2) ?
    C5 C6 . 1.372(2) ?
    C5 O1 . 1.3730(19) ?
    C9 O1 . 1.409(2) ?
    C9 H9A . 0.9600 ?
    C9 H9B . 0.9600 ?
    C9 H9C . 0.9600 ?
    C6 C7 . 1.403(2) ?
    C6 H6 . 0.9300 ?
    C3 C2 . 1.391(2) ?
    C3 H3 . 0.9300 ?
    C2 O3 . 1.371(2) ?
    C2 C7 . 1.396(2) ?
    C8 O3 . 1.426(2) ?
    C8 H8A . 0.9600 ?
    C8 H8B . 0.9600 ?
    C8 H8C . 0.9600 ?
    C7 C10 . 1.455(2) ?
    C10 N1 . 1.278(2) ?
    C10 H10 . 0.9300 ?
    C11 O4 . 1.2072(19) ?
    C11 N2 . 1.341(2) ?
    C11 O5 . 1.343(2) ?
    C12 O5 . 1.442(2) ?
    C12 H12A . 0.9600 ?
    C12 H12B . 0.9600 ?
    C12 H12C . 0.9600 ?
    N1 N2 . 1.3790(18) ?
    N2 H2 . 0.8600 ?
loop_
    _geom_angle_atom_site_label_1
    _geom_angle_atom_site_label_2
    _geom_angle_atom_site_label_3
    _geom_angle_site_symmetry_1
    _geom_angle_site_symmetry_3
    _geom_angle
    _geom_angle_publ_flag
    O2 C1 H1A . . 109.5 ?
    O2 C1 H1B . . 109.5 ?
    H1A C1 H1B . . 109.5 ?
    O2 C1 H1C . . 109.5 ?
    H1A C1 H1C . . 109.5 ?
    H1B C1 H1C . . 109.5 ?
    O2 C4 C3 . . 124.82(15) ?
    O2 C4 C5 . . 115.38(15) ?
    C3 C4 C5 . . 119.79(15) ?
    C6 C5 O1 . . 125.66(15) ?
    C6 C5 C4 . . 119.35(15) ?
    O1 C5 C4 . . 114.99(14) ?
    O1 C9 H9A . . 109.5 ?
    O1 C9 H9B . . 109.5 ?
    H9A C9 H9B . . 109.5 ?
    O1 C9 H9C . . 109.5 ?
    H9A C9 H9C . . 109.5 ?
    H9B C9 H9C . . 109.5 ?
    C5 C6 C7 . . 121.62(15) ?
    C5 C6 H6 . . 119.2 ?
    C7 C6 H6 . . 119.2 ?
    C4 C3 C2 . . 120.49(15) ?
    C4 C3 H3 . . 119.8 ?
    C2 C3 H3 . . 119.8 ?
    O3 C2 C3 . . 123.04(14) ?
    O3 C2 C7 . . 116.58(14) ?
    C3 C2 C7 . . 120.38(15) ?
    O3 C8 H8A . . 109.5 ?
    O3 C8 H8B . . 109.5 ?
    H8A C8 H8B . . 109.5 ?
    O3 C8 H8C . . 109.5 ?
    H8A C8 H8C . . 109.5 ?
    H8B C8 H8C . . 109.5 ?
    C2 C7 C6 . . 118.29(15) ?
    C2 C7 C10 . . 119.92(15) ?
    C6 C7 C10 . . 121.72(15) ?
    N1 C10 C7 . . 121.40(15) ?
    N1 C10 H10 . . 119.3 ?
    C7 C10 H10 . . 119.3 ?
    O4 C11 N2 . . 126.36(16) ?
    O4 C11 O5 . . 124.16(15) ?
    N2 C11 O5 . . 109.47(14) ?
    O5 C12 H12A . . 109.5 ?
    O5 C12 H12B . . 109.5 ?
    H12A C12 H12B . . 109.5 ?
    O5 C12 H12C . . 109.5 ?
    H12A C12 H12C . . 109.5 ?
    H12B C12 H12C . . 109.5 ?
    C10 N1 N2 . . 114.97(13) ?
    C11 N2 N1 . . 118.74(13) ?
    C11 N2 H2 . . 120.6 ?
    N1 N2 H2 . . 120.6 ?
    C5 O1 C9 . . 117.49(14) ?
    C4 O2 C1 . . 118.08(14) ?
    C2 O3 C8 . . 117.95(13) ?
    C11 O5 C12 . . 115.01(14) ?
loop_
    _geom_torsion_atom_site_label_1
    _geom_torsion_atom_site_label_2
    _geom_torsion_atom_site_label_3
    _geom_torsion_atom_site_label_4
    _geom_torsion_site_symmetry_1
    _geom_torsion_site_symmetry_2
    _geom_torsion_site_symmetry_3
    _geom_torsion_site_symmetry_4
    _geom_torsion
    _geom_torsion_publ_flag
    O2 C4 C5 C6 . . . . -176.97(14) ?
    C3 C4 C5 C6 . . . . 3.0(2) ?
    O2 C4 C5 O1 . . . . 2.7(2) ?
    C3 C4 C5 O1 . . . . -177.36(15) ?
    O1 C5 C6 C7 . . . . 178.98(15) ?
    C4 C5 C6 C7 . . . . -1.4(3) ?
    O2 C4 C3 C2 . . . . 177.90(15) ?
    C5 C4 C3 C2 . . . . -2.0(2) ?
    C4 C3 C2 O3 . . . . 179.82(14) ?
    C4 C3 C2 C7 . . . . -0.5(2) ?
    O3 C2 C7 C6 . . . . -178.24(14) ?
    C3 C2 C7 C6 . . . . 2.1(2) ?
    O3 C2 C7 C10 . . . . 4.5(2) ?
    C3 C2 C7 C10 . . . . -175.19(14) ?
    C5 C6 C7 C2 . . . . -1.1(2) ?
    C5 C6 C7 C10 . . . . 176.10(15) ?
    C2 C7 C10 N1 . . . . 173.58(15) ?
    C6 C7 C10 N1 . . . . -3.6(2) ?
    C7 C10 N1 N2 . . . . -178.78(14) ?
    O4 C11 N2 N1 . . . . 6.0(3) ?
    O5 C11 N2 N1 . . . . -175.46(13) ?
    C10 N1 N2 C11 . . . . 169.23(15) ?
    C6 C5 O1 C9 . . . . -6.7(3) ?
    C4 C5 O1 C9 . . . . 173.66(17) ?
    C3 C4 O2 C1 . . . . 8.7(2) ?
    C5 C4 O2 C1 . . . . -171.32(15) ?
    C3 C2 O3 C8 . . . . -3.5(2) ?
    C7 C2 O3 C8 . . . . 176.82(15) ?
    O4 C11 O5 C12 . . . . -7.7(2) ?
    N2 C11 O5 C12 . . . . 173.73(15) ?
loop_
    _geom_hbond_atom_site_label_D
    _geom_hbond_atom_site_label_H
    _geom_hbond_atom_site_label_A
    _geom_hbond_site_symmetry_A
    _geom_hbond_distance_DH
    _geom_hbond_distance_HA
    _geom_hbond_distance_DA
    _geom_hbond_angle_DHA
    _geom_hbond_publ_flag
    N2 H2 O4 4_566 0.86 2.09 2.8403(18) 146 yes
    C8 H8A O3 3_657 0.96 2.56 3.423(2) 150 yes
data_global
_journal_date_recd_electronic     2011-06-22
_journal_date_accepted     2011-07-05
_journal_name_full     'Acta Crystallographica, Section E'
_journal_year     2011
_journal_volume     67
_journal_issue      8
_journal_page_first     o2023
_journal_page_last     o2023
_journal_paper_category     QO
_journal_coeditor_code     CV5126
_publ_contact_author_name     'Xian-Chao Hu'
_publ_contact_author_address
;
    Research Center of Analysis and Measurement
    Zhejiang University of Technology
    Hangzhou 310014
    People's Republic of China
;
_publ_contact_author_email     zgdhxc@126.com
_publ_contact_author_fax     '++86-571-88320961'
_publ_contact_author_phone     '++86-571-88320085'
_publ_section_title
;
(<i>E</i>)-Methyl <i>N</i>'-(2,4,5-trimethoxybenzylidene)hydrazinecarboxylate
;
loop_
    _publ_author_name
    _publ_author_address
    'Lu-Ping Lv'
;
    Department of Chemical Engineering
    Hangzhou Vocational and Technical College
    Hangzhou 310018
    People's Republic of China
;
    'Tie-Ming Yu'
;
    Department of Chemical Engineering
    Hangzhou Vocational and Technical College
    Hangzhou 310018
    People's Republic of China
;
    'Wen-Bo Yu'
;
    Department of Chemical Engineering
    Hangzhou Vocational and Technical College
    Hangzhou 310018
    People's Republic of China
;
    'Xian-Chao Hu'
;
    Research Center of Analysis and Measurement
    Zhejiang University of Technology
    Hangzhou 310014
    People's Republic of China
;
