# Supplementary material for: (E)-Methyl N′-(2,4,5-trimeth­oxy­benzyl­idene)hydrazinecarboxyl­ate
Source: Acta Crystallogr Sect E Struct Rep Online. 2011 Jul 13;67(Pt 8):o2023. doi: 10.1107/S1600536811026705 (PMC3213474; doi:10.1107/S1600536811026705)
Supplement: Supplementary file 2 [file e-67-o2023-Isup2.hkl]

#
# h,k,l, Fc-squared, Fo-squared, sigma(Fo-squared) and status flag
#
data_I
_shelx_title ' DS in P2(1)/c'
_shelx_refln_list_code          4
_shelx_F_calc_maximum      191.55
_exptl_crystal_F_000       568.00
_reflns_d_resolution_high  0.8403
 
loop_
 _symmetry_equiv_pos_as_xyz
 'x, y, z'
 '-x, y+1/2, -z+1/2'
 '-x, -y, -z'
 'x, -y-1/2, z-1/2'
 
_cell_length_a     9.9897
_cell_length_b    17.6061
_cell_length_c     8.0801
_cell_angle_alpha  90.000
_cell_angle_beta  111.806
_cell_angle_gamma  90.000
 
_shelx_F_squared_multiplier     1.000
 
loop_
 _refln_index_h
 _refln_index_k
 _refln_index_l
 _refln_F_squared_calc
 _refln_F_squared_meas
 _refln_F_squared_sigma
 _refln_observed_status
   1   0   0     4292.71     4266.08    129.61 o
   2   0   0     5100.29     5004.55    115.72 o
   3   0   0     1507.66     1317.95     25.82 o
   4   0   0      336.96      318.71      7.72 o
   5   0   0      136.95      151.84      6.86 o
   6   0   0      433.96      455.85     14.62 o
   7   0   0      470.27      489.73     29.07 o
   8   0   0      113.77      101.27      5.86 o
   9   0   0       92.90       84.16      7.46 o
  10   0   0       60.04       56.41      7.28 o
  11   0   0      177.00      176.52     13.43 o
   1   1   0     1542.89     1489.76     35.87 o
   2   1   0     5372.92     5316.29     99.79 o
   3   1   0      105.45      114.16      2.53 o
   4   1   0      403.93      389.15      6.42 o
   5   1   0      243.10      239.70      4.70 o
   6   1   0       64.20       66.66      2.30 o
   7   1   0        0.04        0.06      0.63 o
   8   1   0      104.99      109.78      4.28 o
   9   1   0       27.66       24.97      3.33 o
  10   1   0      165.10      184.14      8.99 o
  11   1   0       12.98        9.42      2.77 o
   0   2   0     1509.47     1323.94     83.63 o
   1   2   0      241.26      256.01      4.43 o
   2   2   0      127.33      120.28      2.31 o
   3   2   0      383.80      421.93      7.36 o
   4   2   0       23.20       18.33      1.08 o
   5   2   0       12.46       11.77      1.01 o
   6   2   0        5.75        5.13      0.79 o
   7   2   0       53.50       64.76      2.62 o
   8   2   0       23.85       27.24      2.37 o
   9   2   0        1.82        0.00      1.33 o
  10   2   0       25.07       26.99      3.77 o
   1   3   0    11179.53    11535.99    171.63 o
   2   3   0     6841.08     6859.12     90.42 o
   3   3   0       36.90       32.67      1.24 o
   4   3   0       13.89       12.88      1.45 o
   5   3   0      326.94      350.80      7.08 o
   6   3   0       12.79       10.95      1.02 o
   7   3   0       50.04       51.32      2.35 o
   8   3   0      375.10      387.20     10.85 o
   9   3   0        3.09        1.92      1.19 o
  10   3   0       15.21       17.33      4.86 o
   0   4   0       11.14       11.20      0.94 o
   1   4   0      226.18      179.96      3.50 o
   2   4   0     5992.32     5729.65     91.52 o
   3   4   0       20.50       20.61      1.31 o
   4   4   0      100.76       90.96      3.27 o
   5   4   0        3.86        5.81      1.29 o
   6   4   0       47.03       47.71      2.53 o
   7   4   0        9.99       10.25      1.23 o
   8   4   0       53.93       62.51      3.76 o
   9   4   0      313.30      318.78     13.27 o
  10   4   0        0.19        1.19      2.60 o
   1   5   0      293.57      248.71      4.83 o
   2   5   0       97.27       92.14      2.41 o
   3   5   0      117.47      119.98      2.72 o
   4   5   0      877.33      831.65     12.71 o
   5   5   0        1.18        1.06      0.49 o
   6   5   0        5.62        4.91      0.93 o
   7   5   0       43.25       33.30      3.59 o
   8   5   0       41.52       37.71      3.74 o
   9   5   0        0.11        0.00      1.76 o
  10   5   0        0.99        0.15      2.11 o
   0   6   0     3415.02     3471.25     65.95 o
   1   6   0       33.19       44.79      1.69 o
   2   6   0       28.09       37.85      1.57 o
   3   6   0     2242.17     2286.16     31.56 o
   4   6   0       80.34       92.10      2.51 o
   5   6   0      229.57      207.85      4.65 o
   6   6   0       58.91       63.03      2.57 o
   7   6   0        0.02        0.64      0.85 o
   8   6   0       84.40       90.94      5.60 o
   9   6   0        8.09        7.21      2.74 o
  10   6   0       11.19       14.58      5.14 o
   1   7   0      799.52      757.46     11.46 o
   2   7   0     1958.16     1775.71     24.92 o
   3   7   0       73.24       60.58      2.65 o
   4   7   0      315.45      306.69      5.77 o
   5   7   0       32.62       33.45      1.90 o
   6   7   0        3.25        2.31      0.82 o
   7   7   0      472.63      483.36     22.82 o
   8   7   0      157.60      155.91      7.89 o
   9   7   0       29.79       31.06      4.84 o
  10   7   0        2.61        1.31      2.42 o
   0   8   0       25.52       30.13      2.11 o
   1   8   0      209.96      227.69      4.53 o
   2   8   0      211.05      204.71      4.27 o
   3   8   0      254.92      245.78      4.96 o
   4   8   0     1149.71     1063.70     14.80 o
   5   8   0       55.73       57.95      3.18 o
   6   8   0        0.93        1.95      1.09 o
   7   8   0      735.80      708.64     28.30 o
   8   8   0        4.19        3.49      1.87 o
   9   8   0        4.04        3.84      2.48 o
  10   8   0       35.03       33.60      7.25 o
   1   9   0       51.86       60.45      2.12 o
   2   9   0      317.63      301.85      5.83 o
   3   9   0     1168.30     1159.84     17.30 o
   4   9   0      409.94      350.38      8.62 o
   5   9   0      307.15      302.76      8.27 o
   6   9   0      200.80      196.48      5.90 o
   7   9   0      170.26      169.00     11.10 o
   8   9   0        8.19        7.56      2.68 o
   9   9   0        8.03       10.78      4.66 o
   0  10   0      143.51      152.76      5.31 o
   1  10   0      468.69      467.74      8.25 o
   2  10   0      811.71      837.70     14.78 o
   3  10   0       49.39       45.94      1.93 o
   4  10   0       49.09       39.69      2.49 o
   5  10   0      144.55      130.46      4.45 o
   6  10   0      254.66      251.56      9.42 o
   7  10   0        1.96        2.22      1.95 o
   8  10   0       73.31       63.31      5.52 o
   9  10   0        0.91        1.23      2.12 o
   1  11   0      252.04      248.11      6.30 o
   2  11   0       14.98       17.88      1.81 o
   3  11   0       41.26       41.40      2.13 o
   4  11   0       66.57       63.10      3.75 o
   5  11   0     1462.01     1421.13     49.02 o
   6  11   0      887.47      850.53     21.93 o
   7  11   0       45.87       44.88      4.70 o
   8  11   0        4.60        4.61      2.34 o
   9  11   0        0.08        1.68      2.27 o
   0  12   0       12.95       11.59      1.79 o
   1  12   0      361.89      361.91      7.20 o
   2  12   0      317.93      286.66      7.62 o
   3  12   0       30.10       28.86      2.16 o
   4  12   0       18.11       22.94      2.56 o
   5  12   0     1129.03     1120.31     22.67 o
   6  12   0       51.56       57.43      6.99 o
   7  12   0        8.66        4.62      2.30 o
   8  12   0       68.31       75.97      6.31 o
   9  12   0        7.91        9.70      3.90 o
   1  13   0       66.65       73.56      2.89 o
   2  13   0      136.29      140.23      5.46 o
   3  13   0      325.06      334.04      7.84 o
   4  13   0      218.96      224.03      7.40 o
   5  13   0        4.17        2.62      1.54 o
   6  13   0       42.57       40.90      4.75 o
   7  13   0        0.35        0.32      1.86 o
   8  13   0        0.00        0.00      2.03 o
   0  14   0      473.87      426.73     12.05 o
   1  14   0       17.76       20.29      1.77 o
   2  14   0      222.15      231.74      6.28 o
   3  14   0        0.68        1.37      0.81 o
   4  14   0      148.75      141.35      5.98 o
   5  14   0       46.08       49.50      4.94 o
   6  14   0        9.82        9.03      2.75 o
   7  14   0       20.94       19.67      4.80 o
   8  14   0       14.02       17.61      4.18 o
   1  15   0       27.92       26.46      2.30 o
   2  15   0      171.45      177.43      5.52 o
   3  15   0      314.24      323.48      9.54 o
   4  15   0      120.73      105.60      5.40 o
   5  15   0       22.33       15.75      3.21 o
   6  15   0       31.47       33.45      4.49 o
   7  15   0        2.41        4.19      2.63 o
   0  16   0        7.63        5.70      2.84 o
   1  16   0      127.21      131.58      4.77 o
   2  16   0        0.35        0.26      0.75 o
   3  16   0       10.90       13.40      2.14 o
   4  16   0       13.53        9.58      2.24 o
   5  16   0        0.62        0.02      2.01 o
   6  16   0        0.20        0.00      2.59 o
   7  16   0        9.22        7.46      4.96 o
   1  17   0       92.74      103.87      5.93 o
   2  17   0       48.39       38.77      2.98 o
   3  17   0       22.25       22.37      2.77 o
   4  17   0       15.07       23.01      4.61 o
   5  17   0       33.38       35.82      7.43 o
   6  17   0        0.02        0.90      2.44 o
   0  18   0        0.96        2.76      1.44 o
   1  18   0       31.43       38.16      3.28 o
   2  18   0       26.69       22.90      2.64 o
   3  18   0        0.12        0.16      1.25 o
   4  18   0       13.18        7.82      2.38 o
   5  18   0        0.20        1.03      2.29 o
   1  19   0        4.25        7.34      2.00 o
   2  19   0        0.31        0.00      1.24 o
   3  19   0       81.56       81.48     10.36 o
   4  19   0        2.59        3.63      2.10 o
   0  20   0       24.19       24.99      4.42 o
   1  20   0       10.22       12.22      2.07 o
   2  20   0       21.63       21.06      3.83 o
   3  20   0        7.00       10.73      4.37 o
 -11   1   1       11.45       10.67      2.55 o
 -10   1   1       19.99       21.69      3.06 o
  -9   1   1        0.38        1.29      1.11 o
  -8   1   1        0.05        0.21      0.78 o
  -7   1   1       10.03        9.54      1.08 o
  -6   1   1        6.01       11.67      1.36 o
  -5   1   1      117.91      107.23      2.70 o
  -4   1   1      361.75      359.29      6.00 o
  -3   1   1     2257.65     2347.78     31.79 o
  -2   1   1      201.10      203.43      3.38 o
  -1   1   1     2939.89     2955.64     43.12 o
   0   1   1      284.72      254.70      4.36 o
   1   1   1       46.06       37.58      1.15 o
   2   1   1     5860.72     5822.23    116.88 o
   3   1   1       58.69       52.36      2.12 o
   4   1   1      230.12      237.28      5.01 o
   5   1   1      286.43      295.85      5.64 o
   6   1   1      739.43      762.37     18.55 o
   7   1   1       38.72       36.91      2.79 o
   8   1   1       68.27       68.52      3.58 o
   9   1   1        7.48        6.11      1.91 o
  10   1   1        0.03        0.00      2.60 o
 -11   2   1        9.94        4.93      2.04 o
 -10   2   1       77.51       82.38      5.40 o
  -9   2   1        3.09        4.29      1.52 o
  -8   2   1        3.02        2.26      0.93 o
  -7   2   1      102.02       93.08      2.90 o
  -6   2   1     1158.56     1168.38     17.40 o
  -5   2   1        1.42        3.35      0.64 o
  -4   2   1      455.82      461.48      7.42 o
  -3   2   1     2964.50     2822.66     37.99 o
  -2   2   1     2782.25     2674.89     35.94 o
  -1   2   1      209.23      215.39      3.54 o
   0   2   1     1066.26     1025.60     14.29 o
   1   2   1     1551.11     1529.91     20.83 o
   2   2   1     2286.10     2209.95     32.85 o
   3   2   1      402.79      400.52      7.26 o
   4   2   1     1755.47     1808.44     25.30 o
   5   2   1        6.34        8.44      1.40 o
   6   2   1       13.43       13.71      2.04 o
   7   2   1       55.28       47.44      2.83 o
   8   2   1       54.93       58.49      3.34 o
   9   2   1        4.29        7.44      2.64 o
  10   2   1        4.11        0.00      2.75 o
 -11   3   1        0.48        0.26      1.34 o
 -10   3   1       95.50       91.35      5.75 o
  -9   3   1       17.64       15.85      2.46 o
  -8   3   1        4.63        3.06      1.09 o
  -7   3   1       40.92       44.72      3.19 o
  -6   3   1       40.08       45.90      1.94 o
  -5   3   1        2.60        1.19      0.53 o
  -4   3   1     1329.82     1387.60     19.66 o
  -3   3   1     8223.90     7891.88    104.11 o
  -2   3   1    36690.12    38701.17   1227.05 o
  -1   3   1     1736.59     1689.69     25.18 o
   0   3   1      595.78      570.74      8.33 o
   1   3   1        4.91        1.60      0.35 o
   2   3   1      715.37      635.80     10.39 o
   3   3   1     1088.90     1126.41     17.84 o
   4   3   1      542.35      592.28      8.68 o
   5   3   1      285.62      295.48      5.90 o
   6   3   1       19.58       19.12      2.19 o
   7   3   1       65.65       69.79      3.96 o
   8   3   1        1.31        0.05      1.15 o
   9   3   1       99.87      111.52     12.14 o
  10   3   1       21.07       17.12      5.59 o
 -11   4   1        0.01        3.79      2.75 o
 -10   4   1      247.53      268.55     10.73 o
  -9   4   1       18.69       17.27      2.59 o
  -8   4   1        4.80        4.36      1.10 o
  -7   4   1       32.29       30.59      2.67 o
  -6   4   1       12.00       12.65      1.42 o
  -5   4   1      949.29      921.84     13.98 o
  -4   4   1     1935.61     1892.66     26.38 o
  -3   4   1     8198.14     8046.90    106.39 o
  -2   4   1      818.48      844.98     12.30 o
  -1   4   1       32.09       42.82      1.29 o
   0   4   1     1421.40     1364.22     20.66 o
   1   4   1     6141.12     5797.33     91.91 o
   2   4   1        5.92        5.13      0.63 o
   3   4   1       12.47        6.07      0.77 o
   4   4   1        9.18       11.30      1.28 o
   5   4   1      181.30      187.32      5.58 o
   6   4   1       18.63       17.80      1.56 o
   7   4   1      140.47      131.22      5.31 o
   8   4   1      207.49      217.71      7.41 o
   9   4   1       17.58       25.39      5.84 o
  10   4   1       16.74       16.17      5.26 o
 -11   5   1       17.92       12.96      4.56 o
 -10   5   1      105.03      107.89     10.64 o
  -9   5   1      407.76      444.02     18.74 o
  -8   5   1        5.41        4.81      1.24 o
  -7   5   1       54.14       53.20      2.92 o
  -6   5   1      485.42      474.01      8.40 o
  -5   5   1     1399.19     1457.10     21.16 o
  -4   5   1      355.42      304.24      8.68 o
  -3   5   1      427.50      473.97      7.79 o
  -2   5   1       14.60        8.04      0.98 o
  -1   5   1     1650.34     1609.70     27.23 o
   0   5   1        2.74        0.97      0.36 o
   1   5   1      559.73      560.22      9.38 o
   2   5   1      818.57      809.92     11.88 o
   3   5   1      308.54      328.56      6.01 o
   4   5   1       24.24       34.73      1.65 o
   5   5   1      434.61      471.23      8.50 o
   6   5   1      367.92      367.43      8.48 o
   7   5   1      132.78      121.97      5.11 o
   8   5   1      120.59      110.74      9.00 o
   9   5   1       39.17       46.97      5.87 o
  10   5   1        0.01        0.00      2.17 o
 -10   6   1      207.65      208.88     14.96 o
  -9   6   1       72.36       63.49      9.00 o
  -8   6   1       25.04       24.95      2.37 o
  -7   6   1       92.91      100.71      4.02 o
  -6   6   1      111.06       93.86      2.96 o
  -5   6   1      954.14      945.23     16.13 o
  -4   6   1      701.33      632.16     11.20 o
  -3   6   1     3684.97     3831.50     69.47 o
  -2   6   1      514.61      488.57      7.90 o
  -1   6   1     1386.16     1326.28     23.22 o
   0   6   1      411.00      402.93      7.24 o
   1   6   1      127.30      129.71      2.79 o
   2   6   1     1110.51     1159.53     16.68 o
   3   6   1      123.97      144.56      2.92 o
   4   6   1      247.10      236.40      5.81 o
   5   6   1       19.68       25.23      1.67 o
   6   6   1      107.28      108.05      4.32 o
   7   6   1        4.62        4.45      1.44 o
   8   6   1       23.64       28.36      4.57 o
   9   6   1        8.38        5.76      4.74 o
  10   6   1        0.10        1.02      2.68 o
 -10   7   1       19.13       21.95      5.78 o
  -9   7   1       25.55       17.77      3.12 o
  -8   7   1      300.62      297.67     10.21 o
  -7   7   1       65.64       58.72      4.22 o
  -6   7   1      131.32      137.90      4.26 o
  -5   7   1      491.66      471.31     16.53 o
  -4   7   1     2271.66     2301.29     34.03 o
  -3   7   1      105.50       87.52      2.82 o
  -2   7   1       54.96       50.60      1.79 o
  -1   7   1       50.13       51.85      1.78 o
   0   7   1      206.85      217.58      4.25 o
   1   7   1      305.16      304.37      5.43 o
   2   7   1      309.21      273.96      5.28 o
   3   7   1       11.24       12.75      0.85 o
   4   7   1       84.10       79.02      3.69 o
   5   7   1       61.74       58.77      3.18 o
   6   7   1       55.62       64.52      5.00 o
   7   7   1      264.82      263.13      7.41 o
   8   7   1       22.29       33.09      5.02 o
   9   7   1       16.81       13.25      3.72 o
 -10   8   1       60.94       65.10      9.63 o
  -9   8   1        4.46        3.80      1.92 o
  -8   8   1      806.17      790.53     34.10 o
  -7   8   1      148.72      174.74      7.23 o
  -6   8   1        6.67        4.39      1.21 o
  -5   8   1       67.89       75.76      2.54 o
  -4   8   1       63.05       53.74      2.16 o
  -3   8   1       24.21       30.49      2.65 o
  -2   8   1      572.01      584.23     10.54 o
  -1   8   1     2045.11     2161.91     30.17 o
   0   8   1        4.10        5.39      0.76 o
   1   8   1      189.91      196.72      3.82 o
   2   8   1       53.90       52.07      1.72 o
   3   8   1      544.79      506.95      7.93 o
   4   8   1       15.21       14.73      1.73 o
   5   8   1        2.32        1.98      1.08 o
   6   8   1      331.20      335.37      8.49 o
   7   8   1       95.06      104.34      6.52 o
   8   8   1       22.32       20.14      3.97 o
   9   8   1        6.68        1.02      2.78 o
 -10   9   1       26.68       33.97      7.28 o
  -9   9   1       10.53       16.09      3.07 o
  -8   9   1      314.01      349.96     11.82 o
  -7   9   1      155.07      163.93      7.21 o
  -6   9   1       23.28       15.37      2.96 o
  -5   9   1      571.27      594.57     10.08 o
  -4   9   1       62.35       68.09      2.52 o
  -3   9   1       33.90       32.44      2.06 o
  -2   9   1      148.47      172.53      5.10 o
  -1   9   1     1982.17     2172.04     30.59 o
   0   9   1        0.80        0.00      0.56 o
   1   9   1      446.57      444.76      7.17 o
   2   9   1        1.57        0.19      0.41 o
   3   9   1       54.48       61.53      2.79 o
   4   9   1       14.20       18.31      1.99 o
   5   9   1       22.22       26.76      3.29 o
   6   9   1      191.61      196.18      6.23 o
   7   9   1       21.63       13.56      2.25 o
   8   9   1        2.68        1.67      2.35 o
   9   9   1        1.46        2.97      2.57 o
 -10  10   1        0.03        0.00      4.16 o
  -9  10   1        1.09        0.00      1.82 o
  -8  10   1       57.86       60.56      5.17 o
  -7  10   1       65.82       60.60      4.89 o
  -6  10   1      368.57      341.66     11.10 o
  -5  10   1       66.52       60.65      3.79 o
  -4  10   1      361.77      354.48      7.03 o
  -3  10   1     1014.37     1034.14     17.33 o
  -2  10   1       13.10       17.35      1.48 o
  -1  10   1      124.49      149.66      3.78 o
   0  10   1       16.48       14.84      1.32 o
   1  10   1      127.58      124.41      5.15 o
   2  10   1       20.08       21.11      1.38 o
   3  10   1        8.60       11.41      1.85 o
   4  10   1       40.91       44.63      3.97 o
   5  10   1      278.26      276.38      7.54 o
   6  10   1        7.54        8.68      1.95 o
   7  10   1       34.33       39.00      4.65 o
   8  10   1       27.41       34.01      4.48 o
   9  10   1       13.41       20.18      5.06 o
  -9  11   1       23.69       20.57      3.69 o
  -8  11   1        1.00        1.24      1.88 o
  -7  11   1       28.74       23.40      3.44 o
  -6  11   1       20.29       29.40      4.86 o
  -5  11   1      158.33      160.25      5.98 o
  -4  11   1        2.80        2.71      0.85 o
  -3  11   1       79.47       83.46      3.57 o
  -2  11   1      288.29      266.57      5.75 o
  -1  11   1       56.96       66.20      2.54 o
   0  11   1      746.73      791.72     12.88 o
   1  11   1      109.33      102.71      3.47 o
   2  11   1       71.14       68.24      3.06 o
   3  11   1        0.93        0.40      1.12 o
   4  11   1      148.34      146.77      4.97 o
   5  11   1      248.25      249.31      7.08 o
   6  11   1      255.32      281.37      9.04 o
   7  11   1        0.02        1.43      1.97 o
   8  11   1        0.13        0.00      2.07 o
  -9  12   1        0.03        0.00      2.08 o
  -8  12   1        4.47        3.42      2.27 o
  -7  12   1        4.39        5.28      2.26 o
  -6  12   1        3.73        1.50      1.69 o
  -5  12   1      123.19      113.82      6.04 o
  -4  12   1      194.89      153.80      4.31 o
  -3  12   1       28.23       31.46      3.38 o
  -2  12   1      101.31      116.90      3.55 o
  -1  12   1       24.77       25.90      3.09 o
   0  12   1      724.69      753.59     12.60 o
   1  12   1        0.49        0.58      0.65 o
   2  12   1      259.96      253.40      6.32 o
   3  12   1      149.08      165.21      6.11 o
   4  12   1      197.15      194.57      6.04 o
   5  12   1        2.72        1.34      1.34 o
   6  12   1        0.03        0.00      1.56 o
   7  12   1      141.85      167.26     10.93 o
   8  12   1        4.94        8.02      3.77 o
  -9  13   1        0.15        0.45      2.51 o
  -8  13   1        5.28        5.34      2.91 o
  -7  13   1        0.17        2.78      1.95 o
  -6  13   1        1.64        0.00      1.64 o
  -5  13   1        3.21        3.43      1.90 o
  -4  13   1      279.91      291.41      8.75 o
  -3  13   1      224.27      223.30      6.12 o
  -2  13   1      102.10       95.59      3.31 o
  -1  13   1      446.19      411.94      8.19 o
   0  13   1        1.73        2.18      0.87 o
   1  13   1       95.24      100.17      4.43 o
   2  13   1      284.88      270.34      6.82 o
   3  13   1      565.25      548.11     11.63 o
   4  13   1       36.05       44.78      3.26 o
   5  13   1       17.87       12.45      2.14 o
   6  13   1        0.71        0.30      1.73 o
   7  13   1       25.24       20.28      4.18 o
   8  13   1        2.37        4.66      3.36 o
  -8  14   1       23.08       23.85      4.18 o
  -7  14   1        0.86        2.79      2.74 o
  -6  14   1        1.94        0.27      1.91 o
  -5  14   1      118.35      107.08      6.63 o
  -4  14   1        7.01        1.20      0.96 o
  -3  14   1       12.75        9.15      1.32 o
  -2  14   1        9.84        8.65      1.22 o
  -1  14   1       20.63       15.31      1.73 o
   0  14   1        0.02        0.94      0.73 o
   1  14   1       91.05       85.98      3.62 o
   2  14   1      335.59      333.02      9.95 o
   3  14   1      966.79     1004.54     21.21 o
   4  14   1       13.96        9.68      1.76 o
   5  14   1       44.82       45.76      3.53 o
   6  14   1        1.62        3.85      2.01 o
   7  14   1        1.86        2.39      2.54 o
  -8  15   1       17.13       24.26      5.03 o
  -7  15   1       49.70       64.00      7.18 o
  -6  15   1        0.59        1.64      2.12 o
  -5  15   1       54.32       51.66      5.10 o
  -4  15   1       10.97       10.77      3.31 o
  -3  15   1       13.46       11.96      1.64 o
  -2  15   1       21.69       21.54      1.98 o
  -1  15   1       16.73       16.19      1.83 o
   0  15   1      153.19      154.35      5.78 o
   1  15   1       61.97       63.84      3.49 o
   2  15   1       46.70       42.09      5.32 o
   3  15   1      458.75      480.86     12.61 o
   4  15   1       22.29       21.92      2.78 o
   5  15   1        4.58        4.96      1.66 o
   6  15   1       15.16       13.79      3.33 o
   7  15   1        2.88        4.00      2.81 o
  -7  16   1        0.25        0.00      2.21 o
  -6  16   1       81.73       92.25      7.07 o
  -5  16   1       84.32       72.22      6.31 o
  -4  16   1       92.89       92.04      6.38 o
  -3  16   1       15.15       17.04      1.96 o
  -2  16   1       15.70       11.55      1.95 o
  -1  16   1        1.87        0.60      0.79 o
   0  16   1       30.69       33.10      2.67 o
   1  16   1      514.67      539.05     11.82 o
   2  16   1        0.17        1.29      1.12 o
   3  16   1       31.67       35.43      3.66 o
   4  16   1       61.85       67.03      6.35 o
   5  16   1       15.97       13.64      3.44 o
   6  16   1       11.91       16.60      3.90 o
  -6  17   1        6.23        5.87      2.76 o
  -5  17   1        3.96        3.68      3.56 o
  -4  17   1        0.01        0.00      1.62 o
  -3  17   1        3.02        0.00      1.32 o
  -2  17   1       26.57       21.17      2.44 o
  -1  17   1       20.49       16.39      2.09 o
   0  17   1       11.87        9.56      1.66 o
   1  17   1       82.75       85.34      4.27 o
   2  17   1       84.85       82.28      7.86 o
   3  17   1        4.68        5.09      1.57 o
   4  17   1       22.03       21.56      3.05 o
   5  17   1        9.99        5.56      2.79 o
  -5  18   1       34.66       49.98      6.70 o
  -4  18   1       35.25       24.99      9.46 o
  -3  18   1        7.72        5.92      1.71 o
  -2  18   1        4.12        4.20      1.30 o
  -1  18   1        3.74        2.45      2.45 o
   0  18   1       16.33       22.65      2.92 o
   1  18   1      197.80      221.93      7.97 o
   2  18   1       25.23       23.93      3.04 o
   3  18   1        6.74        7.66      1.87 o
   4  18   1        8.82        7.07      2.42 o
   5  18   1        6.15        7.31      6.21 o
  -4  19   1       19.68       15.63      4.54 o
  -3  19   1        2.73        0.79      1.60 o
  -2  19   1        2.63        1.78      1.24 o
  -1  19   1       11.27       14.15      3.31 o
   0  19   1       12.92       15.64      2.32 o
   1  19   1       13.69       13.68      2.90 o
   2  19   1       30.19       33.72      3.55 o
   3  19   1        0.61        1.43      1.34 o
   4  19   1       17.53       15.96      7.55 o
  -3  20   1        3.03        2.54      1.99 o
  -2  20   1        0.10        0.52      1.11 o
  -1  20   1       21.63       25.04      2.94 o
   0  20   1       70.61       71.66      4.78 o
   1  20   1        3.81        3.09      1.68 o
   2  20   1        1.14        0.05      1.26 o
 -11   0   2        0.14        0.00      1.74 o
 -10   0   2       32.97       29.35      4.65 o
  -9   0   2        9.50        9.05      3.26 o
  -8   0   2        2.48        0.83      1.22 o
  -7   0   2       11.28        9.64      2.05 o
  -6   0   2      727.87      748.42     16.70 o
  -5   0   2      712.60      691.73     15.20 o
  -4   0   2     2020.01     1918.00     37.63 o
  -3   0   2      134.16      113.56      3.29 o
  -2   0   2     7048.40     6977.92    130.83 o
  -1   0   2     2331.33     2080.91    130.47 o
   0   0   2     1473.87     1236.25     24.72 o
   1   0   2      439.80      498.52     13.91 o
   2   0   2     1193.87     1192.67     23.98 o
   3   0   2      303.33      291.71      8.85 o
   4   0   2       82.94       93.72      4.29 o
   5   0   2      235.09      242.81      9.73 o
   6   0   2      168.66      185.01      8.67 o
   7   0   2       20.51       20.48      6.11 o
   8   0   2       77.85       68.08      6.69 o
   9   0   2       23.84       22.06      4.84 o
 -11   1   2        0.60        1.26      1.36 o
 -10   1   2        0.44        1.61      1.22 o
  -9   1   2       17.10       12.41      2.02 o
  -8   1   2       58.19       49.16      3.04 o
  -7   1   2      401.13      401.38      8.28 o
  -6   1   2      307.50      329.72      6.15 o
  -5   1   2      165.73      153.73      4.42 o
  -4   1   2       11.00       11.71      1.27 o
  -3   1   2        9.35       11.76      0.99 o
  -2   1   2       62.70       57.36      1.54 o
  -1   1   2    12066.90    12365.72    177.68 o
   0   1   2        0.51        5.87      0.71 o
   1   1   2      141.08      139.55      2.85 o
   2   1   2     1187.25     1220.87     17.30 o
   3   1   2      484.20      448.72      7.37 o
   4   1   2      135.65      164.07      3.62 o
   5   1   2      515.81      449.81     10.50 o
   6   1   2       26.00       25.40      2.63 o
   7   1   2       18.95       17.60      2.23 o
   8   1   2       21.10       22.21      2.92 o
   9   1   2        0.24        4.05      1.84 o
 -11   2   2       69.78       77.70      6.54 o
 -10   2   2        0.82        0.88      1.14 o
  -9   2   2       84.47       98.54      4.76 o
  -8   2   2        0.75        0.79      0.80 o
  -7   2   2      132.82      138.95      4.07 o
  -6   2   2     1101.05     1120.13     16.76 o
  -5   2   2      368.03      398.48      6.85 o
  -4   2   2      673.76      648.41     11.13 o
  -3   2   2      484.90      506.60      8.96 o
  -2   2   2       16.23       16.95      0.87 o
  -1   2   2      291.39      296.15      5.13 o
   0   2   2      312.80      316.89      5.39 o
   1   2   2      283.35      292.97      4.99 o
   2   2   2      667.08      633.26     10.78 o
   3   2   2      964.81      973.88     14.66 o
   4   2   2     1652.17     1714.76     24.71 o
   5   2   2      278.78      282.72      6.08 o
   6   2   2       59.14       52.41      3.04 o
   7   2   2        1.87        3.47      1.51 o
   8   2   2        9.83       12.02      2.37 o
   9   2   2       63.80       81.76      5.39 o
 -11   3   2       10.47       10.11      2.35 o
 -10   3   2       11.64       13.43      2.33 o
  -9   3   2       46.42       51.82      6.15 o
  -8   3   2       27.33       26.51      2.40 o
  -7   3   2       28.57       29.72      2.21 o
  -6   3   2        1.51        1.70      0.71 o
  -5   3   2      797.05      773.61     11.92 o
  -4   3   2      184.89      205.44      5.18 o
  -3   3   2      160.04      175.69      4.91 o
  -2   3   2     2959.68     2743.62     37.27 o
  -1   3   2       66.57       54.60      1.60 o
   0   3   2       19.34       22.05      1.10 o
   1   3   2     1737.05     1674.09     23.22 o
   2   3   2       82.35       82.29      2.41 o
   3   3   2      502.97      524.56      8.79 o
   4   3   2      202.39      185.41      5.03 o
   5   3   2       72.48       75.90      2.89 o
   6   3   2        0.14        0.00      0.94 o
   7   3   2        4.74        3.17      1.53 o
   8   3   2       53.06       51.84      4.24 o
   9   3   2       20.15       20.43      3.43 o
 -11   4   2       14.92       18.55      2.95 o
 -10   4   2       44.58       47.32      4.32 o
  -9   4   2       10.00       11.46      2.33 o
  -8   4   2       27.18       27.05      2.44 o
  -7   4   2       30.13       33.24      2.15 o
  -6   4   2      460.62      494.38      9.58 o
  -5   4   2      144.73      148.05      3.33 o
  -4   4   2     1912.00     1959.55     27.50 o
  -3   4   2       82.56       63.61      2.13 o
  -2   4   2     1255.13     1256.84     17.95 o
  -1   4   2       29.68       32.19      1.67 o
   0   4   2     3967.32     3843.02     51.68 o
   1   4   2       25.94       30.58      2.09 o
   2   4   2      162.25      182.33      3.84 o
   3   4   2       65.83       58.05      3.02 o
   4   4   2       97.11       94.21      2.92 o
   5   4   2        6.91        8.23      1.40 o
   6   4   2        6.50        6.65      1.65 o
   7   4   2      191.62      181.33      8.54 o
   8   4   2      114.89      133.28      8.19 o
   9   4   2        2.53        0.00      3.43 o
 -11   5   2      137.55      150.55      7.86 o
 -10   5   2      160.75      181.70      7.41 o
  -9   5   2        0.20        1.72      1.26 o
  -8   5   2      354.25      328.89      8.51 o
  -7   5   2        0.14        1.09      0.73 o
  -6   5   2       42.85       47.72      2.40 o
  -5   5   2     1153.83     1072.60     20.27 o
  -4   5   2     4051.97     4282.44     57.97 o
  -3   5   2     1981.04     2150.38     29.93 o
  -2   5   2       71.72       73.46      2.04 o
  -1   5   2       82.84       97.60      2.28 o
   0   5   2       18.73       15.55      1.18 o
   1   5   2      272.16      307.93      6.16 o
   2   5   2     1648.39     1687.40     21.94 o
   3   5   2      489.50      497.03      8.55 o
   4   5   2        8.04       11.35      1.45 o
   5   5   2       43.05       45.44      2.86 o
   6   5   2        0.05        1.32      1.26 o
   7   5   2      111.67      116.05      6.61 o
   8   5   2       70.15       74.82      5.08 o
   9   5   2       11.93        7.86      3.14 o
 -11   6   2       19.75       16.60      4.65 o
 -10   6   2      155.55      167.82      7.18 o
  -9   6   2        0.60        0.65      1.19 o
  -8   6   2       23.58       18.86      2.82 o
  -7   6   2        7.40        3.79      1.01 o
  -6   6   2       68.67       68.03      2.84 o
  -5   6   2     2491.22     2474.36     42.82 o
  -4   6   2      338.14      408.65      7.23 o
  -3   6   2     1626.49     1681.18     23.98 o
  -2   6   2      207.26      218.47      4.29 o
  -1   6   2      571.83      590.25     10.22 o
   0   6   2      328.13      346.76      7.63 o
   1   6   2     2643.07     2738.70     37.64 o
   2   6   2     1212.22     1376.34     20.12 o
   3   6   2      136.96      125.47      3.93 o
   4   6   2        0.19        0.00      0.75 o
   5   6   2       55.27       59.40      3.30 o
   6   6   2       20.89       18.71      2.25 o
   7   6   2       11.13       10.55      2.21 o
   8   6   2        0.00        0.45      1.65 o
   9   6   2       13.69       18.18      4.49 o
 -10   7   2        0.04        0.00      1.19 o
  -9   7   2        3.28        2.17      1.40 o
  -8   7   2      117.33      135.18      6.89 o
  -7   7   2      670.25      682.33     13.10 o
  -6   7   2        0.31        0.82      0.72 o
  -5   7   2     2593.51     2682.67     41.60 o
  -4   7   2       38.75       54.16      2.57 o
  -3   7   2      225.75      214.26      5.60 o
  -2   7   2       59.70       62.37      2.04 o
  -1   7   2       38.26       40.83      1.67 o
   0   7   2        4.41        0.94      0.44 o
   1   7   2      474.10      466.86      8.22 o
   2   7   2        3.18        0.92      0.52 o
   3   7   2        0.52        0.77      0.64 o
   4   7   2        3.33        4.82      1.13 o
   5   7   2      158.55      149.91      5.13 o
   6   7   2      260.12      242.35      7.14 o
   7   7   2      178.77      173.62      8.09 o
   8   7   2       11.37       14.31      2.68 o
   9   7   2        3.63        0.41      2.91 o
 -10   8   2        7.60       11.37      5.20 o
  -9   8   2       19.09       11.10      2.19 o
  -8   8   2        5.41        5.30      1.48 o
  -7   8   2      391.92      373.78      8.55 o
  -6   8   2       81.26       80.88      3.35 o
  -5   8   2      163.34      176.77      6.11 o
  -4   8   2      204.30      242.31      5.95 o
  -3   8   2     1540.23     1568.62     24.62 o
  -2   8   2      425.50      460.59      8.02 o
  -1   8   2      102.03       76.95      2.37 o
   0   8   2      185.82      174.50      3.60 o
   1   8   2      125.66      148.30      3.73 o
   2   8   2        0.04        0.94      0.60 o
   3   8   2      162.07      160.71      5.61 o
   4   8   2      633.48      646.64     12.97 o
   5   8   2      178.61      159.42      7.77 o
   6   8   2       44.75       38.22      3.91 o
   7   8   2       28.31       31.65      4.68 o
   8   8   2       34.22       31.67      4.42 o
   9   8   2        0.54        0.00      2.53 o
 -10   9   2       24.92       20.86      4.52 o
  -9   9   2       72.70       63.71     10.99 o
  -8   9   2        9.85        7.62      2.89 o
  -7   9   2      542.36      541.57     12.67 o
  -6   9   2        9.50       13.81      1.99 o
  -5   9   2      164.48      170.27      5.77 o
  -4   9   2      775.41      757.58     12.43 o
  -3   9   2        1.35        0.71      0.56 o
  -2   9   2      517.80      532.40      9.19 o
  -1   9   2      101.27       98.42      2.86 o
   0   9   2      578.87      570.97      9.66 o
   1   9   2        5.98        6.69      0.97 o
   2   9   2      119.51      124.46      3.87 o
   3   9   2        0.07        1.00      0.82 o
   4   9   2      138.57      152.48      5.15 o
   5   9   2      136.39      154.19      5.50 o
   6   9   2       72.45       74.44      5.03 o
   7   9   2        7.15        8.82      2.32 o
   8   9   2        1.42        0.94      2.60 o
 -10  10   2       10.76        1.58      2.75 o
  -9  10   2       40.61       39.09      4.51 o
  -8  10   2        0.04        0.00      1.41 o
  -7  10   2      491.71      454.26     13.97 o
  -6  10   2      467.06      433.41      9.49 o
  -5  10   2        3.42        1.40      1.12 o
  -4  10   2        6.53       10.08      1.19 o
  -3  10   2      185.68      191.18      4.57 o
  -2  10   2      126.01      112.18      3.25 o
  -1  10   2      136.89      145.78      3.76 o
   0  10   2      297.55      288.74      6.51 o
   1  10   2      240.71      238.14      5.59 o
   2  10   2       75.39       76.71      4.11 o
   3  10   2        1.20        1.60      1.08 o
   4  10   2      389.82      400.81      9.55 o
   5  10   2      138.19      144.22      5.46 o
   6  10   2      108.18      112.29      5.33 o
   7  10   2       22.27       21.53      3.14 o
   8  10   2        0.00        0.00      2.39 o
 -10  11   2        0.00        0.53      2.60 o
  -9  11   2        7.03        0.34      2.03 o
  -8  11   2       31.30       33.82      4.21 o
  -7  11   2       44.50       42.56      4.36 o
  -6  11   2      175.01      165.00      7.19 o
  -5  11   2       45.16       47.00      4.33 o
  -4  11   2        9.56        9.75      1.44 o
  -3  11   2      354.52      383.82      7.57 o
  -2  11   2       36.60       37.69      3.04 o
  -1  11   2       72.71       68.99      2.58 o
   0  11   2       26.73       25.28      2.22 o
   1  11   2        0.09        1.06      0.70 o
   2  11   2       34.10       38.79      3.90 o
   3  11   2      116.21      109.86      4.82 o
   4  11   2       79.86       78.73      4.52 o
   5  11   2      328.45      345.77      9.26 o
   6  11   2       25.26       23.95      2.86 o
   7  11   2        5.75        4.76      2.12 o
   8  11   2        7.04       11.09      3.82 o
  -9  12   2       18.99       18.83      3.63 o
  -8  12   2       45.66       42.43      4.76 o
  -7  12   2      177.33      168.94      7.82 o
  -6  12   2        1.23        0.77      1.34 o
  -5  12   2        0.75        1.14      0.96 o
  -4  12   2        0.27        0.00      0.78 o
  -3  12   2      122.42      128.64      3.87 o
  -2  12   2       13.38        8.38      1.57 o
  -1  12   2       30.08       30.45      2.20 o
   0  12   2        2.53        3.05      1.26 o
   1  12   2       28.97       17.66      1.66 o
   2  12   2       45.13       45.11      2.95 o
   3  12   2      136.19      129.78      4.85 o
   4  12   2      328.28      338.60      9.76 o
   5  12   2       86.75       96.41      5.53 o
   6  12   2        2.50        1.81      1.74 o
   7  12   2       18.92       17.76      3.22 o
  -9  13   2       47.06       41.06      5.90 o
  -8  13   2      133.32      126.73      7.66 o
  -7  13   2        2.30        5.45      2.41 o
  -6  13   2      128.33      134.21      6.08 o
  -5  13   2       39.27       42.09      4.01 o
  -4  13   2        8.79        4.89      1.37 o
  -3  13   2       55.67       59.68      2.79 o
  -2  13   2      165.51      162.53      5.07 o
  -1  13   2        6.70        4.33      1.44 o
   0  13   2       19.77       18.43      2.02 o
   1  13   2        0.94        0.80      0.81 o
   2  13   2        8.07        7.08      1.48 o
   3  13   2       71.90       68.78      3.85 o
   4  13   2       78.99       94.52      4.72 o
   5  13   2        8.61        8.74      1.92 o
   6  13   2        8.75        9.69      2.13 o
   7  13   2        7.35        6.65      2.45 o
  -8  14   2       23.90       30.97      6.68 o
  -7  14   2      146.91      156.20      8.11 o
  -6  14   2        5.58        6.52      2.34 o
  -5  14   2       12.35        8.12      1.53 o
  -4  14   2        6.29        4.21      1.39 o
  -3  14   2        0.00        0.39      0.87 o
  -2  14   2      123.24      117.12      5.31 o
  -1  14   2      118.10      104.64      4.79 o
   0  14   2        0.47        1.02      0.85 o
   1  14   2        0.29        0.55      0.97 o
   2  14   2      328.32      347.42      8.96 o
   3  14   2       26.70       28.82      3.91 o
   4  14   2      111.26      128.85      5.40 o
   5  14   2       49.67       50.13      3.86 o
   6  14   2        2.10        2.23      2.07 o
  -8  15   2       26.88       32.40      4.72 o
  -7  15   2        0.00        0.00      2.05 o
  -6  15   2       26.18       18.59      3.59 o
  -5  15   2        0.07        1.80      1.78 o
  -4  15   2        0.02        0.00      1.01 o
  -3  15   2        3.79        1.20      2.20 o
  -2  15   2        2.74        1.82      0.88 o
  -1  15   2        3.35        3.18      1.05 o
   0  15   2       64.89       59.36      3.40 o
   1  15   2       85.09       88.44      4.59 o
   2  15   2       91.33       96.88      4.95 o
   3  15   2      365.10      380.32     10.15 o
   4  15   2        0.89        0.00      1.25 o
   5  15   2       49.82       63.33      4.47 o
   6  15   2        9.44       16.45      3.13 o
  -7  16   2        3.23        2.07      2.50 o
  -6  16   2        4.37        2.91      2.05 o
  -5  16   2        3.92        6.41      3.23 o
  -4  16   2        0.55        0.88      1.20 o
  -3  16   2      173.50      181.45      6.69 o
  -2  16   2       22.63       22.96      3.39 o
  -1  16   2       13.95       13.19      2.08 o
   0  16   2      303.48      302.59      8.08 o
   1  16   2      209.13      205.90      8.50 o
   2  16   2       84.38       92.63      5.66 o
   3  16   2        4.82        6.06      2.90 o
   4  16   2        0.93        1.39      1.52 o
   5  16   2        1.00        1.53      1.51 o
  -6  17   2       36.66       30.99      5.39 o
  -5  17   2        4.04        8.48      3.11 o
  -4  17   2        4.02        3.20      1.58 o
  -3  17   2        0.01        0.32      1.22 o
  -2  17   2        0.02        0.00      0.99 o
  -1  17   2       15.60       14.70      1.96 o
   0  17   2      446.77      485.51     11.39 o
   1  17   2       98.53      111.76      5.40 o
   2  17   2        6.90        7.21      1.80 o
   3  17   2       14.55       17.62      3.03 o
   4  17   2       15.31       17.92      2.88 o
   5  17   2        8.99        7.81      3.89 o
  -6  18   2        2.64        0.06      4.04 o
  -5  18   2       10.80       14.96      3.66 o
  -4  18   2        1.88        1.70      1.40 o
  -3  18   2       45.45       55.73      4.73 o
  -2  18   2      189.80      198.38     14.22 o
  -1  18   2        9.45        9.00      1.65 o
   0  18   2      285.67      311.12      9.75 o
   1  18   2        7.51        4.46      1.60 o
   2  18   2       35.16       42.78      3.97 o
   3  18   2        3.35        5.30      1.90 o
   4  18   2        3.26        3.90      1.94 o
  -4  19   2        0.25        0.24      1.84 o
  -3  19   2       15.34       16.15      4.43 o
  -2  19   2      110.26      121.79     16.20 o
  -1  19   2      148.66      156.71     10.04 o
   0  19   2       18.57       26.69      3.11 o
   1  19   2        7.04       11.42      2.16 o
   2  19   2       72.14       84.67      6.30 o
   3  19   2       11.48       14.23      5.05 o
  -3  20   2        1.31        0.00      1.51 o
  -2  20   2       33.79       36.05      4.24 o
  -1  20   2       24.57       28.12      4.00 o
   0  20   2        5.53        5.90      2.03 o
   1  20   2       29.62       33.01      4.33 o
 -11   1   3        4.29        7.03      1.80 o
 -10   1   3        0.47        3.51      1.31 o
  -9   1   3       61.15       67.96      3.74 o
  -8   1   3      787.14      717.88     15.49 o
  -7   1   3       58.94       50.46      3.03 o
  -6   1   3      151.49      157.05      4.19 o
  -5   1   3       52.72       48.46      2.39 o
  -4   1   3       91.51       82.74      2.64 o
  -3   1   3       73.22       62.76      1.92 o
  -2   1   3        0.80        1.32      0.45 o
  -1   1   3       60.67       74.39      2.53 o
   0   1   3     1104.38     1119.13     18.19 o
   1   1   3     1026.51     1024.52     15.17 o
   2   1   3       66.89       57.43      1.79 o
   3   1   3      142.84      147.00      3.32 o
   4   1   3      281.42      270.08      6.84 o
   5   1   3        3.11        6.28      1.36 o
   6   1   3       61.13       60.40      4.22 o
   7   1   3        2.53        1.36      1.42 o
   8   1   3       14.39       17.96      3.54 o
   9   1   3        2.36        0.00      3.30 o
 -11   2   3        0.21        0.00      1.23 o
 -10   2   3       63.94       56.14      4.11 o
  -9   2   3       44.19       46.60      5.71 o
  -8   2   3        6.49        6.62      1.41 o
  -7   2   3      430.12      454.86     10.74 o
  -6   2   3      394.17      400.29      8.18 o
  -5   2   3       92.10       90.23      2.91 o
  -4   2   3       29.00       29.08      1.68 o
  -3   2   3       51.44       48.69      3.14 o
  -2   2   3       18.72       20.69      1.31 o
  -1   2   3      103.60       92.35      2.93 o
   0   2   3      741.72      652.65     10.44 o
   1   2   3     2530.53     2586.01     32.87 o
   2   2   3      705.21      702.73     10.20 o
   3   2   3       86.54       99.78      2.97 o
   4   2   3      161.61      154.44      4.86 o
   5   2   3       16.45       19.92      2.55 o
   6   2   3       37.03       34.17      3.40 o
   7   2   3        8.12        8.78      2.26 o
   8   2   3       16.08       20.47      3.63 o
   9   2   3       16.52       17.33      3.76 o
 -11   3   3        7.38       13.96      2.71 o
 -10   3   3        0.11        1.20      1.20 o
  -9   3   3       52.21       54.60      3.58 o
  -8   3   3       17.47       14.50      2.00 o
  -7   3   3        2.69        5.31      1.71 o
  -6   3   3      583.65      633.30     11.78 o
  -5   3   3       43.28       37.96      1.99 o
  -4   3   3       23.22       16.68      1.69 o
  -3   3   3       16.22       12.63      0.97 o
  -2   3   3      497.36      506.82      9.21 o
  -1   3   3     3551.74     3696.94     55.15 o
   0   3   3     2633.23     2643.74     40.07 o
   1   3   3      167.10      169.04      3.47 o
   2   3   3       13.35       20.10      1.51 o
   3   3   3      829.85      895.79     14.25 o
   4   3   3      196.23      185.11      5.23 o
   5   3   3        0.56        0.93      1.21 o
   6   3   3       86.51       81.11      4.88 o
   7   3   3       65.50       80.28      5.23 o
   8   3   3       31.58       29.73      3.68 o
 -11   4   3        6.33        9.96      2.55 o
 -10   4   3       62.65       69.52     11.64 o
  -9   4   3      119.88      127.76      5.26 o
  -8   4   3        1.82        0.90      1.49 o
  -7   4   3      304.46      331.23      7.54 o
  -6   4   3        6.78        6.46      1.03 o
  -5   4   3       84.85       92.31      5.55 o
  -4   4   3      125.34      116.21      3.48 o
  -3   4   3       91.41       97.78      2.56 o
  -2   4   3       38.39       43.05      1.66 o
  -1   4   3      189.33      187.52      4.33 o
   0   4   3      839.36      892.45     12.51 o
   1   4   3       61.02       48.65      2.17 o
   2   4   3        2.56        3.64      1.08 o
   3   4   3       29.94       19.84      1.76 o
   4   4   3       38.07       37.03      2.47 o
   5   4   3       86.49       83.54      4.76 o
   6   4   3       14.12       16.67      2.50 o
   7   4   3        4.43        2.61      1.75 o
   8   4   3       20.42       20.19      3.15 o
 -11   5   3        5.56        2.00      1.78 o
 -10   5   3        0.01        0.63      1.34 o
  -9   5   3        0.41        0.89      1.18 o
  -8   5   3       20.42       18.92      2.23 o
  -7   5   3      154.66      161.94      4.83 o
  -6   5   3      145.40      141.23      4.24 o
  -5   5   3      378.57      369.88      7.96 o
  -4   5   3      474.78      468.20      8.04 o
  -3   5   3      288.93      309.60      5.80 o
  -2   5   3       27.50       25.67      1.32 o
  -1   5   3       28.97       44.00      2.09 o
   0   5   3       10.62        9.53      0.67 o
   1   5   3      763.95      896.58     16.33 o
   2   5   3     1054.38     1121.15     19.05 o
   3   5   3       34.74       42.20      2.43 o
   4   5   3       40.99       52.15      2.92 o
   5   5   3       93.16       88.86      4.99 o
   6   5   3        6.62        5.84      1.88 o
   7   5   3      165.29      154.88      6.97 o
   8   5   3        0.71        0.67      2.00 o
 -11   6   3        7.16        5.29      1.82 o
 -10   6   3        4.05        3.07      2.22 o
  -9   6   3       32.34       29.37      3.17 o
  -8   6   3       25.42       35.55      3.04 o
  -7   6   3      107.32      105.05      3.83 o
  -6   6   3        0.21        0.35      0.78 o
  -5   6   3      224.65      241.31      5.98 o
  -4   6   3      193.34      190.71      4.20 o
  -3   6   3       21.45       21.03      1.28 o
  -2   6   3       36.89       49.54      2.57 o
  -1   6   3      209.19      226.51      6.64 o
   0   6   3      497.76      502.21      8.82 o
   1   6   3       41.70       38.07      2.01 o
   2   6   3     1258.08     1324.61     22.16 o
   3   6   3       75.79       74.90      3.28 o
   4   6   3       12.62       19.57      2.91 o
   5   6   3       37.33       47.81      3.32 o
   6   6   3       93.88       96.18      6.62 o
   7   6   3      134.82      132.55      6.84 o
   8   6   3      180.27      194.71      8.20 o
 -11   7   3        0.53        4.02      1.79 o
 -10   7   3        0.20        0.00      1.22 o
  -9   7   3       50.42       49.10      4.06 o
  -8   7   3       58.79       56.91      5.48 o
  -7   7   3        2.52        5.27      1.24 o
  -6   7   3      201.08      189.03      6.43 o
  -5   7   3      141.43      134.87      4.23 o
  -4   7   3      266.44      263.40      6.26 o
  -3   7   3        6.97        5.15      0.77 o
  -2   7   3      138.26      159.74      3.42 o
  -1   7   3      100.67       98.49      2.85 o
   0   7   3      157.39      156.60      4.00 o
   1   7   3       32.28       30.40      1.81 o
   2   7   3      260.86      280.20      6.88 o
   3   7   3        4.73        4.67      1.07 o
   4   7   3       39.98       34.71      2.71 o
   5   7   3       18.06       22.14      2.48 o
   6   7   3      121.99      124.11      6.40 o
   7   7   3        3.84        3.55      1.89 o
   8   7   3       36.10       36.96      4.14 o
 -10   8   3       87.58       73.00      5.20 o
  -9   8   3       37.92       38.22      5.78 o
  -8   8   3      190.85      190.65      5.87 o
  -7   8   3       13.34       10.03      1.61 o
  -6   8   3      450.14      491.07     10.53 o
  -5   8   3      645.51      652.78     12.69 o
  -4   8   3       90.76       89.66      3.36 o
  -3   8   3       25.12       23.76      1.77 o
  -2   8   3      803.65      855.45     12.44 o
  -1   8   3     1219.84     1274.83     20.59 o
   0   8   3      430.07      449.51      9.29 o
   1   8   3      168.63      172.83      4.41 o
   2   8   3       57.40       57.94      3.03 o
   3   8   3        1.40        1.72      1.04 o
   4   8   3      198.33      187.79      5.93 o
   5   8   3      105.65       86.82      4.40 o
   6   8   3       85.95       74.81      5.25 o
   7   8   3       12.62       15.78      3.05 o
   8   8   3       39.30       48.37      4.93 o
 -10   9   3        1.95        0.00      1.66 o
  -9   9   3       35.83       35.11      3.82 o
  -8   9   3      150.73      140.84      5.62 o
  -7   9   3      221.44      202.41      5.97 o
  -6   9   3       42.90       39.19      2.79 o
  -5   9   3       48.44       53.75      3.03 o
  -4   9   3        0.34        0.56      0.73 o
  -3   9   3       23.99       19.60      1.48 o
  -2   9   3        7.40        4.88      0.88 o
  -1   9   3     1523.90     1623.10     24.01 o
   0   9   3        8.76       11.79      1.32 o
   1   9   3      259.29      277.72      6.95 o
   2   9   3      196.56      195.48      5.73 o
   3   9   3       31.93       43.37      3.65 o
   4   9   3       78.79       67.75      3.83 o
   5   9   3       67.61       54.12      3.82 o
   6   9   3       39.02       38.43      4.03 o
   7   9   3       13.03       13.15      2.82 o
 -10  10   3        2.84        1.61      2.44 o
  -9  10   3       82.41       82.62      8.09 o
  -8  10   3        0.00        0.00      1.24 o
  -7  10   3       53.25       52.48      3.28 o
  -6  10   3        1.16        1.30      1.25 o
  -5  10   3       13.57       17.46      1.90 o
  -4  10   3      109.49      101.99      3.78 o
  -3  10   3      892.85      918.86     14.82 o
  -2  10   3      121.22      116.17      3.38 o
  -1  10   3        3.06        4.25      1.02 o
   0  10   3      101.98       93.46      3.49 o
   1  10   3      165.25      169.75      5.11 o
   2  10   3        1.93        0.85      0.95 o
   3  10   3        7.05       11.79      1.79 o
   4  10   3        0.90        0.92      1.13 o
   5  10   3       21.25       20.27      2.63 o
   6  10   3        1.06        0.00      1.73 o
   7  10   3       30.85       43.84      5.07 o
 -10  11   3      149.60      154.82     10.67 o
  -9  11   3      145.25      116.85      9.14 o
  -8  11   3        0.91        3.45      1.53 o
  -7  11   3        0.16        0.00      0.88 o
  -6  11   3        6.59        5.45      1.31 o
  -5  11   3       39.29       36.90      2.68 o
  -4  11   3      144.77      146.72      5.62 o
  -3  11   3      108.70       95.71      4.68 o
  -2  11   3       44.84       50.12      2.79 o
  -1  11   3       77.87       80.33      3.29 o
   0  11   3      256.10      274.11      7.09 o
   1  11   3        0.32        1.89      1.02 o
   2  11   3       13.27       16.87      1.96 o
   3  11   3      266.31      259.13      8.36 o
   4  11   3      111.92      105.18      4.92 o
   5  11   3        0.73        0.72      1.36 o
   6  11   3       12.72        9.70      2.37 o
   7  11   3        0.63        3.06      2.22 o
  -9  12   3       66.41       57.63     10.12 o
  -8  12   3       13.77       16.04      3.10 o
  -7  12   3       22.01       13.73      2.76 o
  -6  12   3       58.65       62.15      4.63 o
  -5  12   3        1.82        1.21      1.04 o
  -4  12   3       10.66       10.79      1.57 o
  -3  12   3      141.55      134.18      5.27 o
  -2  12   3        0.14        0.00      0.92 o
  -1  12   3      251.27      250.44      8.30 o
   0  12   3        0.05        0.68      0.79 o
   1  12   3      188.04      179.26      5.63 o
   2  12   3        3.15        3.00      1.18 o
   3  12   3        0.53        5.22      1.50 o
   4  12   3        8.54        9.58      2.03 o
   5  12   3       60.83       73.30      4.74 o
   6  12   3        5.12        4.91      2.08 o
  -9  13   3       25.05       21.70      4.93 o
  -8  13   3        4.82        6.81      2.49 o
  -7  13   3        0.03        0.97      1.89 o
  -6  13   3        7.35        7.33      1.57 o
  -5  13   3       93.14       87.67      4.01 o
  -4  13   3        0.89        0.93      1.09 o
  -3  13   3        0.97        0.86      1.07 o
  -2  13   3      205.08      188.68      7.42 o
  -1  13   3      147.04      137.51      5.55 o
   0  13   3        0.06        0.00      0.67 o
   1  13   3      120.58      127.30      4.78 o
   2  13   3       65.73       66.25      3.84 o
   3  13   3        0.61        0.00      1.01 o
   4  13   3       46.26       47.48      3.61 o
   5  13   3       34.33       33.63      3.73 o
   6  13   3        8.26        9.26      2.61 o
  -8  14   3        2.07        1.00      3.69 o
  -7  14   3       10.57       12.59      2.87 o
  -6  14   3       54.47       48.13      3.62 o
  -5  14   3       50.46       37.01      3.36 o
  -4  14   3        0.75        2.43      1.21 o
  -3  14   3       42.54       34.97      3.08 o
  -2  14   3       20.36       24.06      3.27 o
  -1  14   3      103.50      101.62      4.12 o
   0  14   3        0.65        2.50      1.15 o
   1  14   3        1.28        0.64      1.10 o
   2  14   3       77.82       88.67      4.44 o
   3  14   3       59.97       56.35      3.99 o
   4  14   3       25.50       30.75      4.02 o
   5  14   3       11.16       12.19      2.34 o
   6  14   3        0.63        0.64      2.28 o
  -8  15   3        0.17        0.00      2.11 o
  -7  15   3        0.64        0.00      1.69 o
  -6  15   3        0.64        0.00      1.65 o
  -5  15   3      114.71       99.23      5.12 o
  -4  15   3       28.26       24.10      3.16 o
  -3  15   3       47.37       45.58      3.58 o
  -2  15   3       36.90       26.88      2.47 o
  -1  15   3       66.41       74.68      3.78 o
   0  15   3        3.36        6.39      1.63 o
   1  15   3       92.76      102.07      5.08 o
   2  15   3       91.71      102.27      4.89 o
   3  15   3        2.45        2.02      1.46 o
   4  15   3       19.03       21.43      2.75 o
   5  15   3       41.09       40.52      3.86 o
  -7  16   3       10.25        5.79      4.98 o
  -6  16   3        0.85        2.08      2.11 o
  -5  16   3       10.12        9.68      3.65 o
  -4  16   3       14.73       11.15      2.67 o
  -3  16   3        5.42        2.05      1.19 o
  -2  16   3       82.86       86.83      5.13 o
  -1  16   3       25.70       22.96      3.78 o
   0  16   3       62.02       67.68      5.23 o
   1  16   3       46.17       54.09      4.88 o
   2  16   3       19.38       23.04      3.04 o
   3  16   3      236.19      278.23      8.51 o
   4  16   3        9.18        6.39      2.49 o
  -6  17   3        9.29        5.00      2.66 o
  -5  17   3       11.56       10.05      2.27 o
  -4  17   3      100.79       93.65      5.21 o
  -3  17   3       41.28       37.41      3.51 o
  -2  17   3        1.41        3.40      1.45 o
  -1  17   3        4.46        5.04      2.07 o
   0  17   3       25.34       29.80      6.18 o
   1  17   3        1.51        6.26      1.64 o
   2  17   3        0.46        2.08      1.66 o
   3  17   3      230.56      269.43      8.52 o
   4  17   3       52.55       69.32      5.61 o
  -5  18   3        3.84        5.18      1.87 o
  -4  18   3       17.63        9.03      2.54 o
  -3  18   3        0.63        2.66      1.42 o
  -2  18   3       34.04       32.33      3.49 o
  -1  18   3       10.82       10.25      2.04 o
   0  18   3        8.50       10.04      3.58 o
   1  18   3      167.61      186.67      8.81 o
   2  18   3        0.56        2.28      1.68 o
   3  18   3       35.68       45.24      5.20 o
  -4  19   3        0.63        0.92      1.34 o
  -3  19   3       76.68       74.23      5.63 o
  -2  19   3       43.64       47.29      5.67 o
  -1  19   3       12.61        8.85      3.46 o
   0  19   3       44.94       55.59      4.52 o
   1  19   3        2.33        2.46      2.38 o
 -11   0   4       97.31      111.42     13.13 o
 -10   0   4       45.07       49.33      5.31 o
  -9   0   4      340.60      359.90     17.94 o
  -8   0   4      407.25      420.34     15.27 o
  -7   0   4        2.99        2.14      1.60 o
  -6   0   4       93.55       84.61      9.04 o
  -5   0   4      561.41      529.31     12.55 o
  -4   0   4       74.92       75.49      5.94 o
  -3   0   4     5334.89     5790.62    110.76 o
  -2   0   4     2632.48     2615.42     52.08 o
  -1   0   4        0.12        0.44      0.76 o
   0   0   4       37.89       52.91      2.86 o
   1   0   4     1502.06     1572.82     28.22 o
   2   0   4       82.07       81.48      3.21 o
   3   0   4       61.68       65.26      4.42 o
   4   0   4      990.32      882.58     56.58 o
   5   0   4      358.87      369.42     17.05 o
   6   0   4       32.44       39.40      5.73 o
   7   0   4      230.42      229.07     24.23 o
   8   0   4        3.03        0.29      2.46 o
 -11   1   4        0.82        1.46      1.32 o
 -10   1   4        2.59        3.73      1.36 o
  -9   1   4       55.10       54.89      5.37 o
  -8   1   4        0.29        0.00      1.15 o
  -7   1   4       47.87       52.37      4.27 o
  -6   1   4       67.67       61.60      3.95 o
  -5   1   4       16.03       20.43      1.78 o
  -4   1   4      265.33      276.47      5.53 o
  -3   1   4        0.05        0.01      0.55 o
  -2   1   4      421.54      453.39      9.10 o
  -1   1   4     1417.33     1523.55     24.69 o
   0   1   4       10.56       19.95      1.65 o
   1   1   4       66.56       47.90      2.06 o
   2   1   4      703.73      727.38     11.72 o
   3   1   4        0.00        1.07      0.92 o
   4   1   4      143.10      149.95      7.03 o
   5   1   4       13.71       13.16      2.75 o
   6   1   4       16.40       18.90      3.88 o
   7   1   4       35.78       32.78      3.91 o
   8   1   4        9.43        6.36      3.19 o
 -11   2   4       37.04       35.65      3.68 o
 -10   2   4        1.09        1.62      1.18 o
  -9   2   4       40.53       37.08      3.67 o
  -8   2   4      105.13      120.23      5.08 o
  -7   2   4       13.83       14.62      1.92 o
  -6   2   4      176.10      186.74      6.19 o
  -5   2   4       47.57       49.70      3.31 o
  -4   2   4        2.81        4.90      0.79 o
  -3   2   4       28.35       23.90      1.76 o
  -2   2   4      262.47      283.28      6.52 o
  -1   2   4      300.27      311.07      6.91 o
   0   2   4      216.40      255.98      5.54 o
   1   2   4      677.53      657.14     10.16 o
   2   2   4      291.26      274.31      5.88 o
   3   2   4      499.41      511.29     12.47 o
   4   2   4        4.15        5.20      1.66 o
   5   2   4       20.14       24.36      3.07 o
   6   2   4      157.20      155.71      8.07 o
   7   2   4        2.04        0.85      2.08 o
   8   2   4        0.52        0.49      1.95 o
 -11   3   4       46.91       33.38      4.97 o
 -10   3   4       18.29       17.06      2.69 o
  -9   3   4       22.86       22.52      3.66 o
  -8   3   4       45.00       47.60      3.43 o
  -7   3   4      160.52      165.34      5.78 o
  -6   3   4       42.83       43.75      2.39 o
  -5   3   4       35.58       26.81      1.99 o
  -4   3   4      419.08      423.11      8.75 o
  -3   3   4        9.59       11.18      1.23 o
  -2   3   4       18.00       28.91      1.78 o
  -1   3   4      679.99      746.05     12.26 o
   0   3   4      366.40      384.66      6.82 o
   1   3   4       36.45       37.32      2.04 o
   2   3   4      130.10      129.95      4.10 o
   3   3   4      136.31      143.74      4.53 o
   4   3   4       53.67       56.69      5.09 o
   5   3   4       95.81       93.74      5.47 o
   6   3   4      384.90      405.29     12.09 o
   7   3   4        0.74        2.04      2.41 o
   8   3   4        6.30        6.81      2.83 o
 -11   4   4        6.43        3.41      2.43 o
 -10   4   4      132.52      129.46      5.69 o
  -9   4   4       43.45       49.37      5.26 o
  -8   4   4       30.66       28.31      3.80 o
  -7   4   4       12.86        7.89      1.57 o
  -6   4   4       87.67       84.88      3.25 o
  -5   4   4      309.59      325.35      7.47 o
  -4   4   4      317.72      310.99      7.06 o
  -3   4   4      378.68      360.80      6.84 o
  -2   4   4       20.44       24.36      2.18 o
  -1   4   4      659.79      790.34     12.89 o
   0   4   4        2.63        2.51      0.63 o
   1   4   4      237.94      254.36      7.29 o
   2   4   4       10.63        8.67      1.30 o
   3   4   4       57.57       52.40      2.83 o
   4   4   4        3.76        4.87      1.60 o
   5   4   4      191.19      215.04      7.94 o
   6   4   4      592.79      618.42     15.95 o
   7   4   4        7.14        8.19      2.34 o
 -11   5   4       58.49       64.49      7.82 o
 -10   5   4        0.78        1.25      1.78 o
  -9   5   4        4.52        2.68      1.38 o
  -8   5   4       50.92       45.71      3.37 o
  -7   5   4      250.70      257.47      7.66 o
  -6   5   4      103.25      110.60      4.34 o
  -5   5   4      177.34      169.45      4.90 o
  -4   5   4      134.68      133.35      4.08 o
  -3   5   4      446.88      439.03      7.39 o
  -2   5   4      228.00      222.30      4.57 o
  -1   5   4       51.58       51.41      2.64 o
   0   5   4      900.89      926.08     14.86 o
   1   5   4      234.12      231.91      5.98 o
   2   5   4       11.11       12.47      1.90 o
   3   5   4      111.22      110.16      4.65 o
   4   5   4       24.04       22.67      2.99 o
   5   5   4        0.04        0.00      1.28 o
   6   5   4        9.38       10.85      2.63 o
   7   5   4       15.52       10.95      2.75 o
 -11   6   4        4.19        0.06      1.47 o
 -10   6   4        0.12        0.00      1.20 o
  -9   6   4        0.25        0.00      1.08 o
  -8   6   4       16.05       14.92      2.17 o
  -7   6   4       25.66       26.58      2.57 o
  -6   6   4      543.31      572.88     11.73 o
  -5   6   4       14.44       11.40      1.67 o
  -4   6   4       67.66       62.14      2.78 o
  -3   6   4     1165.09     1115.56     15.87 o
  -2   6   4      450.62      472.91      7.84 o
  -1   6   4       33.77       31.23      1.56 o
   0   6   4      186.50      199.08      4.91 o
   1   6   4      231.26      240.34      6.27 o
   2   6   4        0.05        0.84      0.79 o
   3   6   4        0.11        0.00      0.86 o
   4   6   4        9.01        9.37      2.01 o
   5   6   4       39.72       39.15      4.50 o
   6   6   4        0.11        0.00      1.48 o
   7   6   4        4.33        6.79      2.63 o
 -11   7   4       29.91       27.49      6.16 o
 -10   7   4       17.20       16.13      2.76 o
  -9   7   4        0.10        0.00      1.07 o
  -8   7   4        4.38        1.76      1.62 o
  -7   7   4       48.93       58.27      3.12 o
  -6   7   4       70.53       70.29      3.48 o
  -5   7   4      642.37      655.29     12.87 o
  -4   7   4      151.28      155.66      4.60 o
  -3   7   4        4.33        0.34      0.49 o
  -2   7   4       22.03       22.51      1.34 o
  -1   7   4      263.70      256.60      6.56 o
   0   7   4      725.31      738.96     12.62 o
   1   7   4      341.56      378.42      9.06 o
   2   7   4       65.34       61.54      3.27 o
   3   7   4        0.13        0.00      0.96 o
   4   7   4      106.24       97.81      4.51 o
   5   7   4      252.53      236.04      8.74 o
   6   7   4       58.29       59.19      5.10 o
   7   7   4       21.67       17.13      3.21 o
 -10   8   4        8.30        6.26      2.09 o
  -9   8   4        0.19        0.93      1.73 o
  -8   8   4       42.41       35.33      3.23 o
  -7   8   4        0.34        1.31      1.06 o
  -6   8   4       15.48       18.09      1.99 o
  -5   8   4       30.75       30.18      2.29 o
  -4   8   4       11.62       12.25      1.49 o
  -3   8   4       20.88       26.39      1.86 o
  -2   8   4        1.60        0.28      0.66 o
  -1   8   4       49.46       56.60      2.61 o
   0   8   4        1.06        2.69      0.85 o
   1   8   4       84.00       84.29      3.68 o
   2   8   4        9.72       11.51      1.71 o
   3   8   4        5.42        3.66      1.31 o
   4   8   4      164.20      143.35      5.50 o
   5   8   4       37.78       37.34      4.10 o
   6   8   4       11.64       12.16      2.74 o
   7   8   4       10.01        3.59      2.91 o
 -10   9   4        2.31        6.32      2.21 o
  -9   9   4       55.95       65.28      8.45 o
  -8   9   4        0.79        1.95      1.24 o
  -7   9   4       17.32       17.57      2.98 o
  -6   9   4      170.75      161.32      5.27 o
  -5   9   4       42.61       40.95      2.69 o
  -4   9   4      303.78      318.51     12.72 o
  -3   9   4        1.42        0.84      0.89 o
  -2   9   4      176.05      194.61      5.00 o
  -1   9   4       34.39       36.22      2.53 o
   0   9   4       26.60       28.61      3.26 o
   1   9   4       44.91       40.76      2.84 o
   2   9   4        4.75        3.66      1.21 o
   3   9   4       14.14       11.38      1.92 o
   4   9   4       89.90       84.42      4.53 o
   5   9   4        6.83        1.83      1.88 o
   6   9   4       18.29       15.61      3.08 o
   7   9   4        7.79        4.83      2.78 o
 -10  10   4       15.46        8.79      2.56 o
  -9  10   4       15.95       13.98      2.63 o
  -8  10   4        7.97        3.51      1.67 o
  -7  10   4        8.29        7.91      1.65 o
  -6  10   4        6.73        5.49      1.41 o
  -5  10   4       14.39       18.29      2.49 o
  -4  10   4      267.87      249.16      6.48 o
  -3  10   4       13.53       16.14      2.17 o
  -2  10   4        8.46        6.11      1.13 o
  -1  10   4        1.86        1.62      0.79 o
   0  10   4        9.19        8.24      1.35 o
   1  10   4        3.07        2.39      1.06 o
   2  10   4       33.01       26.15      2.51 o
   3  10   4       83.45       77.32      4.17 o
   4  10   4       20.69       15.06      2.32 o
   5  10   4       52.20       52.22      4.93 o
   6  10   4        2.46        1.80      2.18 o
 -10  11   4       13.63        8.56      2.59 o
  -9  11   4        8.97        6.58      2.16 o
  -8  11   4      204.54      210.97     10.92 o
  -7  11   4      123.10      112.24      6.63 o
  -6  11   4        1.87        1.90      1.14 o
  -5  11   4        2.22        1.06      1.02 o
  -4  11   4      135.08      128.62      5.39 o
  -3  11   4      497.72      495.69     12.23 o
  -2  11   4      166.37      167.23      5.18 o
  -1  11   4      163.85      150.28      4.96 o
   0  11   4        7.44        4.18      1.52 o
   1  11   4       41.44       39.25      2.90 o
   2  11   4       55.06       69.71      5.62 o
   3  11   4      249.32      236.12      7.39 o
   4  11   4        9.66       11.95      2.20 o
   5  11   4       28.23       39.03      4.36 o
   6  11   4       26.58       32.14      4.22 o
  -9  12   4        1.26        0.00      1.85 o
  -8  12   4        3.80        3.42      2.01 o
  -7  12   4       68.76       57.73      3.73 o
  -6  12   4       34.91       34.78      2.92 o
  -5  12   4       96.50       77.85      4.51 o
  -4  12   4       89.03      102.98      5.05 o
  -3  12   4      500.35      494.12     12.37 o
  -2  12   4      269.76      257.10      9.92 o
  -1  12   4      390.52      395.43      8.47 o
   0  12   4       42.64       36.85      2.81 o
   1  12   4       27.28       29.88      2.66 o
   2  12   4      173.37      166.66      8.72 o
   3  12   4      138.59      145.73      6.65 o
   4  12   4       11.87       13.26      2.44 o
   5  12   4        6.63        7.20      2.04 o
  -9  13   4        1.54        0.00      2.48 o
  -8  13   4        2.18        1.71      1.66 o
  -7  13   4        3.66        0.80      1.30 o
  -6  13   4        2.24        4.14      1.63 o
  -5  13   4       12.83       20.71      2.65 o
  -4  13   4      298.34      316.63      9.47 o
  -3  13   4       66.03       71.46      4.24 o
  -2  13   4       37.29       30.55      3.00 o
  -1  13   4      224.77      219.62      6.45 o
   0  13   4       55.19       60.86      3.93 o
   1  13   4      371.74      397.57     10.86 o
   2  13   4        4.08        2.04      1.49 o
   3  13   4        2.01        1.12      1.28 o
   4  13   4       14.07       18.42      2.96 o
   5  13   4        0.56        0.00      1.68 o
  -8  14   4        0.34        0.00      2.01 o
  -7  14   4       35.99       26.11      3.18 o
  -6  14   4      210.02      200.51      7.49 o
  -5  14   4       42.03       35.69      5.76 o
  -4  14   4       10.92       14.11      2.27 o
  -3  14   4      179.55      192.28      8.69 o
  -2  14   4       59.48       63.36      5.26 o
  -1  14   4        5.97        5.84      1.97 o
   0  14   4      274.54      275.62     10.46 o
   1  14   4      291.66      291.70      8.24 o
   2  14   4       26.17       27.43      2.90 o
   3  14   4       12.08        8.98      2.07 o
   4  14   4       36.18       42.45      3.75 o
  -8  15   4        0.07        0.00      4.07 o
  -7  15   4        9.64        6.84      2.42 o
  -6  15   4        0.01        2.75      1.57 o
  -5  15   4        9.18        9.23      2.10 o
  -4  15   4       31.74       33.60      4.56 o
  -3  15   4       62.13       58.79      4.23 o
  -2  15   4       28.28       22.62      3.80 o
  -1  15   4      132.29      133.59      7.10 o
   0  15   4      150.87      157.98      7.44 o
   1  15   4      338.25      328.93      9.06 o
   2  15   4       22.21       25.85      2.95 o
   3  15   4       47.52       47.98      3.95 o
   4  15   4        2.53        2.87      1.88 o
  -7  16   4        5.63        1.50      3.81 o
  -6  16   4        9.91        7.31      1.89 o
  -5  16   4        8.33        8.86      2.34 o
  -4  16   4        7.61       10.17      2.13 o
  -3  16   4       13.37        7.55      2.52 o
  -2  16   4       26.03       21.35      2.65 o
  -1  16   4       35.86       43.73      3.68 o
   0  16   4       22.87       21.28      2.85 o
   1  16   4       28.84       41.66      3.46 o
   2  16   4        5.55        6.44      1.80 o
   3  16   4       11.32        7.47      2.04 o
  -6  17   4        0.73        2.59      3.43 o
  -5  17   4        2.18        1.03      1.46 o
  -4  17   4       18.43       15.40      2.50 o
  -3  17   4        4.55        4.16      1.87 o
  -2  17   4       56.73       60.83      5.18 o
  -1  17   4        3.20        2.50      1.68 o
   0  17   4       12.84        8.79      2.69 o
   1  17   4       20.27       23.35      3.07 o
   2  17   4       82.95       89.70      5.21 o
  -5  18   4        1.92        0.00      1.67 o
  -4  18   4       17.96       12.81      2.39 o
  -3  18   4       19.56       19.41      2.77 o
  -2  18   4       17.52       22.59      5.71 o
  -1  18   4       41.06       41.47      6.15 o
   0  18   4       28.73       22.85      2.91 o
   1  18   4       39.14       39.88      4.73 o
  -2  19   4        0.62        0.45      3.27 o
 -11   1   5        0.67        0.63      1.29 o
 -10   1   5       27.14       21.14      2.72 o
  -9   1   5       90.22      104.05      5.12 o
  -8   1   5       72.98       85.84      4.52 o
  -7   1   5        4.29        4.21      1.47 o
  -6   1   5       71.86       82.69      4.13 o
  -5   1   5        7.00        4.93      1.55 o
  -4   1   5      243.32      243.74      9.30 o
  -3   1   5      572.88      634.40     11.33 o
  -2   1   5       68.35       75.03      2.97 o
  -1   1   5       36.47       39.43      2.24 o
   0   1   5      148.20      137.58      3.76 o
   1   1   5       71.16       71.18      2.88 o
   2   1   5       39.18       40.56      3.05 o
   3   1   5     2253.11     2147.83     39.55 o
   4   1   5      719.24      715.55     17.05 o
   5   1   5       24.59       20.58      3.11 o
   6   1   5       15.00       14.94      3.12 o
   7   1   5       19.57       19.95      6.89 o
 -11   2   5        0.12        1.21      1.55 o
 -10   2   5        3.59        3.94      1.46 o
  -9   2   5       14.68       12.95      2.15 o
  -8   2   5        3.09        2.82      1.37 o
  -7   2   5      202.81      199.54      6.81 o
  -6   2   5       26.29       20.28      2.40 o
  -5   2   5      680.93      688.62     13.32 o
  -4   2   5      405.80      442.86     10.97 o
  -3   2   5      220.67      243.33      6.08 o
  -2   2   5        0.29        0.75      0.54 o
  -1   2   5        5.93        9.93      1.10 o
   0   2   5      224.19      244.65      5.49 o
   1   2   5      814.24      819.85     15.25 o
   2   2   5      420.20      416.14     11.20 o
   3   2   5       74.45       85.76      5.84 o
   4   2   5        0.03        0.24      1.48 o
   5   2   5      190.88      183.20      8.90 o
   6   2   5        4.65        3.78      2.10 o
   7   2   5       10.02        7.62      2.72 o
 -11   3   5       38.78       32.05      3.39 o
 -10   3   5       17.28       19.04      2.82 o
  -9   3   5        5.79        3.81      1.38 o
  -8   3   5      185.77      184.11      7.12 o
  -7   3   5      324.26      329.38      9.34 o
  -6   3   5       66.42       68.71      6.97 o
  -5   3   5      582.57      623.08     12.42 o
  -4   3   5      122.58      125.91      3.69 o
  -3   3   5       35.17       37.87      1.98 o
  -2   3   5       59.45       64.15      3.47 o
  -1   3   5      178.60      198.99      4.69 o
   0   3   5        5.48        5.05      1.17 o
   1   3   5      180.37      140.14      4.59 o
   2   3   5      167.19      163.12      5.09 o
   3   3   5      112.74      101.21      5.43 o
   4   3   5       63.72       59.26      4.72 o
   5   3   5        0.01        0.26      1.98 o
   6   3   5       44.17       44.47      5.40 o
 -11   4   5       13.31       13.23      2.33 o
 -10   4   5        0.79        0.00      1.20 o
  -9   4   5        5.77        4.44      1.58 o
  -8   4   5      107.73      104.02      4.99 o
  -7   4   5      247.75      265.21      8.12 o
  -6   4   5       79.93       83.74      6.27 o
  -5   4   5       60.83       56.73      2.92 o
  -4   4   5      179.37      196.02      4.92 o
  -3   4   5      218.31      210.51      8.10 o
  -2   4   5      408.21      426.41      8.60 o
  -1   4   5      445.53      470.97      9.28 o
   0   4   5       19.63       17.54      2.04 o
   1   4   5        0.39        1.57      0.86 o
   2   4   5      349.73      317.47      7.92 o
   3   4   5        9.88        8.80      2.03 o
   4   4   5      146.99      143.15      6.64 o
   5   4   5       67.93       70.07     10.68 o
   6   4   5       26.45       28.00      4.41 o
 -11   5   5       27.05       33.94      5.92 o
 -10   5   5        2.07        2.37      1.46 o
  -9   5   5       13.23       10.50      1.97 o
  -8   5   5        2.15        2.46      1.28 o
  -7   5   5        9.69       11.83      2.16 o
  -6   5   5      114.30      109.70      5.10 o
  -5   5   5       11.08        8.26      1.55 o
  -4   5   5       71.78       73.43      2.98 o
  -3   5   5       81.30       80.63      3.00 o
  -2   5   5       38.33       45.60      2.15 o
  -1   5   5      398.44      363.50      8.61 o
   0   5   5      191.01      188.31      5.57 o
   1   5   5       38.91       43.31      2.80 o
   2   5   5       30.87       32.16      2.58 o
   3   5   5       84.74       99.51      5.65 o
   4   5   5        0.00        0.06      1.35 o
   5   5   5       88.09       85.98      8.42 o
   6   5   5        1.37        0.38      2.00 o
 -11   6   5        0.42        0.00      1.43 o
 -10   6   5       21.48       21.89      2.90 o
  -9   6   5       10.24        8.39      1.96 o
  -8   6   5       39.93       40.04      3.43 o
  -7   6   5       46.53       44.25      5.09 o
  -6   6   5       82.36       88.66      3.82 o
  -5   6   5       67.08       70.79      3.27 o
  -4   6   5       29.15       32.20      2.30 o
  -3   6   5      102.13      107.54      3.45 o
  -2   6   5        0.08        0.14      0.71 o
  -1   6   5       42.78       47.78      2.69 o
   0   6   5       75.98       77.05      5.15 o
   1   6   5       10.28       10.10      2.10 o
   2   6   5        0.52        0.65      0.98 o
   3   6   5       22.56       23.97      3.07 o
   4   6   5      137.84      149.97      7.06 o
   5   6   5        3.56        0.00      1.61 o
   6   6   5        1.11        3.44      2.02 o
 -10   7   5       28.65       27.59      3.20 o
  -9   7   5       13.71       13.24      2.65 o
  -8   7   5        1.86        0.23      1.23 o
  -7   7   5       93.88       91.33      4.88 o
  -6   7   5      269.12      242.51      6.76 o
  -5   7   5        7.31        6.95      1.56 o
  -4   7   5      168.99      178.02      4.76 o
  -3   7   5        0.87        1.83      1.01 o
  -2   7   5       12.54       15.00      2.04 o
  -1   7   5      110.52      101.21      5.05 o
   0   7   5       28.78       16.42      1.93 o
   1   7   5       14.74       16.13      1.97 o
   2   7   5        0.73        0.00      0.91 o
   3   7   5        9.05       10.53      1.80 o
   4   7   5       43.63       34.88      4.53 o
   5   7   5        0.88        1.05      1.64 o
   6   7   5       13.17        7.33      3.57 o
 -10   8   5       62.34       58.09      4.45 o
  -9   8   5       35.33       43.77      3.82 o
  -8   8   5        0.52        0.94      1.19 o
  -7   8   5        3.01        2.18      1.94 o
  -6   8   5        2.30        0.14      1.51 o
  -5   8   5      234.09      228.35      6.43 o
  -4   8   5      646.86      662.19     13.22 o
  -3   8   5      574.48      581.97     13.85 o
  -2   8   5       29.06       28.92      2.56 o
  -1   8   5      267.82      290.90      7.59 o
   0   8   5      246.07      214.87      6.48 o
   1   8   5       95.79       91.22      4.22 o
   2   8   5        2.07        0.51      1.08 o
   3   8   5        1.95        0.00      1.10 o
   4   8   5        0.20        0.00      1.53 o
   5   8   5        3.72        2.05      2.98 o
   6   8   5        0.92        0.00      2.26 o
 -10   9   5        5.59        3.36      2.01 o
  -9   9   5       16.37       14.12      3.42 o
  -8   9   5        6.53        6.05      1.75 o
  -7   9   5       34.27       37.88      3.97 o
  -6   9   5       98.66      116.27      4.65 o
  -5   9   5       79.84       80.75      3.75 o
  -4   9   5     1099.58     1101.74     27.02 o
  -3   9   5       37.50       32.83      2.74 o
  -2   9   5        5.09        2.96      0.97 o
  -1   9   5       34.38       37.17      2.72 o
   0   9   5       48.38       57.23      3.51 o
   1   9   5       39.98       41.84      3.13 o
   2   9   5       25.25       30.39      3.11 o
   3   9   5        0.01        0.27      1.28 o
   4   9   5       28.78       36.83      4.18 o
   5   9   5       24.77       29.27      5.40 o
 -10  10   5        1.17        2.06      1.80 o
  -9  10   5       70.43       69.70      6.34 o
  -8  10   5       17.73       12.31      5.21 o
  -7  10   5        9.60        9.81      2.06 o
  -6  10   5      124.35      135.45      5.17 o
  -5  10   5       86.59       97.79      6.32 o
  -4  10   5      146.74      152.68      6.16 o
  -3  10   5       38.39       34.10      2.82 o
  -2  10   5     1010.18     1040.38     21.45 o
  -1  10   5      182.58      182.85      5.73 o
   0  10   5        5.94        5.92      1.67 o
   1  10   5        1.61        1.51      1.11 o
   2  10   5       47.40       38.54      3.25 o
   3  10   5       40.05       36.31      3.30 o
   4  10   5       45.39       46.77      4.77 o
   5  10   5       37.88       46.82      5.10 o
  -9  11   5        4.61        3.38      1.83 o
  -8  11   5       49.69       47.36      4.74 o
  -7  11   5        0.05        0.00      1.23 o
  -6  11   5        2.80        1.48      1.87 o
  -5  11   5      369.25      351.57     10.41 o
  -4  11   5        3.64        5.40      2.22 o
  -3  11   5       66.24       64.40      4.28 o
  -2  11   5      758.17      761.56     17.02 o
  -1  11   5      247.48      235.19      6.82 o
   0  11   5       12.57       10.44      2.27 o
   1  11   5       87.70       85.71      4.41 o
   2  11   5      226.75      196.04      8.07 o
   3  11   5        9.99       11.19      2.09 o
   4  11   5       33.90       37.88      4.41 o
   5  11   5       55.85       73.56      7.44 o
  -9  12   5        0.70        0.00      1.75 o
  -8  12   5        0.39        1.67      1.96 o
  -7  12   5        8.97        6.83      2.08 o
  -6  12   5        2.75        4.46      1.79 o
  -5  12   5        9.09        5.88      1.74 o
  -4  12   5       58.88       59.00      4.31 o
  -3  12   5       93.15       73.23      4.56 o
  -2  12   5      471.53      471.25     20.99 o
  -1  12   5        1.89        1.27      1.22 o
   0  12   5       91.66       93.09      5.37 o
   1  12   5        1.52        1.07      1.23 o
   2  12   5       13.01        7.94      2.07 o
   3  12   5        2.55        1.63      1.81 o
   4  12   5        1.57        0.70      1.50 o
  -8  13   5        0.00        0.00      1.71 o
  -7  13   5        7.23        7.52      2.23 o
  -6  13   5        3.21        1.30      1.48 o
  -5  13   5        6.03        4.20      1.68 o
  -4  13   5        8.87       11.55      2.25 o
  -3  13   5        1.42        0.00      2.10 o
  -2  13   5      108.68      106.01      5.96 o
  -1  13   5        7.60        5.99      1.55 o
   0  13   5        2.61        1.82      1.22 o
   1  13   5       31.03       29.72      2.88 o
   2  13   5        2.70        4.00      1.66 o
   3  13   5       28.45       25.18      3.61 o
   4  13   5       10.59       13.02      2.50 o
  -8  14   5        0.11        0.00      3.21 o
  -7  14   5        0.68        0.00      1.41 o
  -6  14   5       11.05        2.48      1.59 o
  -5  14   5       44.01       42.66      4.13 o
  -4  14   5       11.12       11.00      2.21 o
  -3  14   5        1.87        1.19      1.51 o
  -2  14   5        2.53        0.00      1.57 o
  -1  14   5       20.43       15.63      2.46 o
   0  14   5      168.30      151.84      5.90 o
   1  14   5      117.67      109.69      5.30 o
   2  14   5        1.41        0.94      1.52 o
   3  14   5        0.04        0.40      1.90 o
  -7  15   5        5.00        2.19      1.81 o
  -6  15   5       78.88       80.93      5.45 o
  -5  15   5        7.84        6.24      1.86 o
  -4  15   5       31.59       30.62      3.35 o
  -3  15   5       16.64        9.95      2.15 o
  -2  15   5        6.78       10.71      2.43 o
  -1  15   5       70.78       71.25      8.19 o
   0  15   5        0.41        2.98      1.37 o
   1  15   5       23.41       25.53      3.12 o
   2  15   5       11.55       10.75      2.16 o
  -6  16   5        5.74        7.49      2.05 o
  -5  16   5       28.45       37.53      9.54 o
  -4  16   5        7.52       13.00      2.94 o
  -3  16   5       11.41        9.22      2.54 o
  -2  16   5       77.93       79.34      8.26 o
  -1  16   5       14.87       17.05      3.50 o
   0  16   5       69.56       78.84      5.27 o
   1  16   5        0.92        2.04      1.57 o
  -5  17   5        0.12        0.00      3.05 o
  -4  17   5       14.60       12.85      3.83 o
  -3  17   5        5.46        4.45      2.70 o
  -2  17   5        0.05        0.00      2.29 o
  -1  17   5        9.05       10.34      2.61 o
   0  17   5        2.50        5.20      2.53 o
 -11   0   6       48.28       55.09     12.11 o
 -10   0   6       49.96       55.17      6.27 o
  -9   0   6      125.96      138.45      8.99 o
  -8   0   6        8.46       10.18      3.07 o
  -7   0   6       49.25       34.54      4.79 o
  -6   0   6       47.50       43.39      5.04 o
  -5   0   6       13.35       14.31      4.16 o
  -4   0   6       46.41       53.42      5.84 o
  -3   0   6       33.51       43.20      3.87 o
  -2   0   6        0.32        0.16      0.90 o
  -1   0   6      174.56      175.87      7.18 o
   0   0   6       27.07       28.26      3.34 o
   1   0   6      339.49      332.94     13.90 o
   2   0   6        5.72        8.17      2.75 o
   3   0   6       10.93        8.49      2.92 o
   4   0   6       10.20       13.15      5.95 o
   5   0   6        8.72        6.58      3.27 o
 -11   1   6       10.07        5.67      1.83 o
 -10   1   6      121.65      125.63     11.88 o
  -9   1   6      191.86      202.32      7.79 o
  -8   1   6       11.11       14.08      2.40 o
  -7   1   6       50.75       56.83      4.56 o
  -6   1   6       10.79       12.52      2.15 o
  -5   1   6        4.79        6.49      1.95 o
  -4   1   6        1.68        3.86      1.30 o
  -3   1   6       77.79       72.50      3.90 o
  -2   1   6        0.51        2.48      0.78 o
  -1   1   6       63.81       57.17      3.88 o
   0   1   6       95.14       92.02      4.40 o
   1   1   6      300.73      315.55      9.55 o
   2   1   6      257.83      242.23      8.39 o
   3   1   6        0.51        0.00      1.26 o
   4   1   6       11.01       11.63      2.33 o
   5   1   6        7.21        4.40      2.01 o
 -11   2   6        1.39        1.01      1.50 o
 -10   2   6       96.04      101.93      8.24 o
  -9   2   6      154.54      167.56     13.39 o
  -8   2   6      218.58      216.42      7.78 o
  -7   2   6       68.27       71.30      4.56 o
  -6   2   6       30.75       33.97      3.77 o
  -5   2   6       28.44       25.50      2.89 o
  -4   2   6       36.17       41.22      4.44 o
  -3   2   6       36.67       38.30      2.59 o
  -2   2   6        3.20        4.36      0.88 o
  -1   2   6      162.73      154.05      4.37 o
   0   2   6      290.81      285.82      7.05 o
   1   2   6     2073.96     2114.70     38.94 o
   2   2   6       19.17       10.87      3.98 o
   3   2   6      128.84      130.95     11.99 o
   4   2   6        2.58        2.52      1.60 o
   5   2   6       30.73       32.22      3.89 o
 -11   3   6       19.80       18.07      3.83 o
 -10   3   6        7.91        6.45      2.42 o
  -9   3   6       48.28       41.22      4.59 o
  -8   3   6       78.22       90.71      5.10 o
  -7   3   6       38.66       31.76      3.22 o
  -6   3   6        4.19        1.22      1.16 o
  -5   3   6        0.45        1.60      1.13 o
  -4   3   6       37.24       29.54      3.66 o
  -3   3   6       76.24       70.54      4.38 o
  -2   3   6      261.48      270.27      6.06 o
  -1   3   6       28.24       30.85      2.22 o
   0   3   6      698.21      644.00     13.48 o
   1   3   6      316.77      325.40      8.34 o
   2   3   6       75.63       76.38      5.14 o
   3   3   6        0.20        1.71      1.74 o
   4   3   6        6.16        4.03      1.80 o
   5   3   6       12.45       10.80      3.06 o
 -11   4   6       25.73       28.91      5.00 o
 -10   4   6        1.41        0.00      1.28 o
  -9   4   6       19.98       21.81      2.86 o
  -8   4   6        0.32        0.53      1.32 o
  -7   4   6        8.51        4.90      1.97 o
  -6   4   6      301.16      310.67      9.54 o
  -5   4   6       50.94       48.20      3.99 o
  -4   4   6       35.32       29.14      2.14 o
  -3   4   6       65.91       59.91      3.55 o
  -2   4   6        0.43        2.77      0.87 o
  -1   4   6      194.53      187.72      6.06 o
   0   4   6        1.50        0.82      1.07 o
   1   4   6      512.37      520.39     11.55 o
   2   4   6       26.21       26.89      3.27 o
   3   4   6       24.01       24.40      3.43 o
   4   4   6       14.89       10.38      2.84 o
   5   4   6        0.01        1.62      1.91 o
 -10   5   6        3.49        2.31      1.44 o
  -9   5   6        0.16        0.00      1.27 o
  -8   5   6        0.38        0.00      1.15 o
  -7   5   6      920.23      928.26     26.05 o
  -6   5   6      508.67      517.64     13.41 o
  -5   5   6       14.67       19.29      2.03 o
  -4   5   6        4.99        2.79      0.98 o
  -3   5   6       27.04       27.28      2.67 o
  -2   5   6      178.29      163.41      9.95 o
  -1   5   6     1285.51     1322.83     26.57 o
   0   5   6       93.56       89.95      4.22 o
   1   5   6        0.52        0.71      1.11 o
   2   5   6       61.69       65.25      4.91 o
   3   5   6      114.92      101.22      6.18 o
   4   5   6       50.64       66.41      5.52 o
   5   5   6        8.53        2.55      3.26 o
 -10   6   6        0.14        1.32      1.43 o
  -9   6   6        6.07        5.15      1.66 o
  -8   6   6      225.31      240.11      8.20 o
  -7   6   6        6.58        9.09      3.85 o
  -6   6   6      933.63      932.11     20.67 o
  -5   6   6        0.58        0.00      0.94 o
  -4   6   6      150.15      154.04      6.38 o
  -3   6   6      267.67      267.32      8.74 o
  -2   6   6      130.68      130.90      5.21 o
  -1   6   6      840.16      867.73     16.80 o
   0   6   6       17.57       25.50      2.56 o
   1   6   6        7.66        4.28      1.57 o
   2   6   6      170.32      180.43      7.51 o
   3   6   6       21.36       15.55      3.04 o
   4   6   6       35.18       36.23      4.29 o
   5   6   6       39.27       46.93      7.78 o
 -10   7   6       25.84       26.20      4.12 o
  -9   7   6       11.61       14.53      2.53 o
  -8   7   6       87.01       88.92      7.33 o
  -7   7   6       41.32       38.02      3.48 o
  -6   7   6      249.73      271.82     14.73 o
  -5   7   6        0.30        1.12      1.35 o
  -4   7   6      422.55      424.87     10.36 o
  -3   7   6      160.95      158.55      5.66 o
  -2   7   6        9.58        7.36      1.67 o
  -1   7   6        0.00        0.00      1.05 o
   0   7   6      240.86      217.26      6.90 o
   1   7   6        0.00        0.73      1.06 o
   2   7   6      102.93      100.88      4.81 o
   3   7   6        0.35        0.00      2.34 o
   4   7   6       62.65       68.01      5.68 o
   5   7   6        1.44        3.81      3.12 o
 -10   8   6       41.78       43.03      5.22 o
  -9   8   6        0.32        1.08      1.51 o
  -8   8   6       23.66       19.01      3.00 o
  -7   8   6      177.61      181.78     13.05 o
  -6   8   6      144.46      163.64      9.46 o
  -5   8   6      400.93      390.28     11.63 o
  -4   8   6       82.75       88.08      4.59 o
  -3   8   6        9.03        7.33      1.92 o
  -2   8   6      314.60      319.00     10.92 o
  -1   8   6       79.74       91.00      4.33 o
   0   8   6        0.73        0.66      1.15 o
   1   8   6        0.09        0.00      1.04 o
   2   8   6      190.91      184.24      7.10 o
   3   8   6        8.62        7.97      3.66 o
   4   8   6       31.95       34.40      4.69 o
  -9   9   6       15.82       12.56      2.34 o
  -8   9   6       12.35       11.22      2.42 o
  -7   9   6       57.67       57.00      6.31 o
  -6   9   6       36.46       37.32      3.89 o
  -5   9   6      487.20      503.53     14.30 o
  -4   9   6      280.54      292.06      9.26 o
  -3   9   6      298.33      316.28      8.52 o
  -2   9   6       12.57       10.65      2.22 o
  -1   9   6       74.34       63.81      3.90 o
   0   9   6       18.46       14.93      2.10 o
   1   9   6       17.02       16.42      2.75 o
   2   9   6       36.18       39.45      4.58 o
   3   9   6       50.30       41.49      5.03 o
   4   9   6       35.11       44.42      5.02 o
  -9  10   6       14.03        3.32      2.25 o
  -8  10   6       11.00       10.26      3.43 o
  -7  10   6        2.30        0.00      1.77 o
  -6  10   6        1.03        0.00      1.54 o
  -5  10   6       90.71      100.60     12.37 o
  -4  10   6      192.90      195.49      8.02 o
  -3  10   6       43.64       36.77      3.22 o
  -2  10   6        5.25        5.92      1.81 o
  -1  10   6        0.21        0.00      1.03 o
   0  10   6        0.00        0.00      1.17 o
   1  10   6       18.73       16.08      2.87 o
   2  10   6       17.05       21.99      2.73 o
   3  10   6        1.11        2.53      1.88 o
   4  10   6       13.15       17.12      8.82 o
  -9  11   6       20.85       26.16      5.12 o
  -8  11   6        0.22        0.00      2.09 o
  -7  11   6        0.22        1.11      2.21 o
  -6  11   6        1.96        2.16      1.93 o
  -5  11   6       45.16       41.26      3.93 o
  -4  11   6       14.31       18.42      3.19 o
  -3  11   6        0.08        0.47      1.10 o
  -2  11   6      107.56      111.83      5.48 o
  -1  11   6        9.27       13.72      2.97 o
   0  11   6       44.45       49.78      4.56 o
   1  11   6       18.14       14.78      2.43 o
   2  11   6        0.18        1.03      1.37 o
   3  11   6        7.13        4.23      2.24 o
  -8  12   6       11.77        6.21      8.91 o
  -7  12   6        0.04        1.58      2.09 o
  -6  12   6        0.01        0.00      1.46 o
  -5  12   6        5.99        6.33      2.03 o
  -4  12   6      145.84      144.43      6.57 o
  -3  12   6       62.03       49.97      4.10 o
  -2  12   6       18.14       17.55      2.59 o
  -1  12   6        1.47        0.12      1.36 o
   0  12   6       70.39       77.76      5.47 o
   1  12   6        0.96        0.00      1.42 o
   2  12   6        0.20        0.00      1.40 o
   3  12   6        5.29        2.89      2.54 o
  -8  13   6        0.22        0.00      2.19 o
  -7  13   6       10.34        7.50      3.83 o
  -6  13   6        7.98        8.57      2.26 o
  -5  13   6       37.54       41.66      4.13 o
  -4  13   6       62.68       61.91      4.76 o
  -3  13   6       41.16       46.46      4.71 o
  -2  13   6        9.57        9.22      2.18 o
  -1  13   6        3.57        2.00      1.70 o
   0  13   6        1.40        0.23      1.36 o
   1  13   6        7.70        7.23      2.04 o
   2  13   6        0.02        1.73      1.85 o
  -7  14   6       27.22       23.69      3.87 o
  -6  14   6        0.42        0.00      1.67 o
  -5  14   6        3.29        1.22      1.86 o
  -4  14   6      106.78      111.95      8.04 o
  -3  14   6       60.78       64.62      8.36 o
  -2  14   6        2.42        0.06      1.57 o
  -1  14   6       68.18       79.49      8.38 o
   0  14   6       43.35       37.86      3.90 o
   1  14   6       19.34       23.18      2.90 o
  -6  15   6        6.51        7.29      2.30 o
  -5  15   6        0.61        0.07      1.74 o
  -4  15   6        0.89        0.00      1.64 o
  -3  15   6        1.14        0.00      1.68 o
  -2  15   6        2.55        1.37      2.19 o
  -1  15   6       53.02       54.32      7.12 o
   0  15   6       10.72       12.91      2.78 o
  -4  16   6        6.44        9.25      2.65 o
  -3  16   6        0.24        0.91      1.85 o
  -2  16   6       18.11       12.68      3.09 o
 -10   1   7       29.99       26.00      3.46 o
  -9   1   7       47.57       51.53      4.50 o
  -8   1   7       42.58       47.38      4.24 o
  -7   1   7       77.64       72.98      4.86 o
  -6   1   7        6.60        6.23      3.72 o
  -5   1   7       75.69       84.08      6.64 o
  -4   1   7        0.00        0.00      1.19 o
  -3   1   7       57.01       53.69      7.44 o
  -2   1   7       65.85       58.49      5.39 o
  -1   1   7      211.84      234.18      7.97 o
   0   1   7       97.71       98.35      7.34 o
   1   1   7       31.72       23.87      3.08 o
   2   1   7        0.43        0.74      1.60 o
   3   1   7       55.67       64.03      5.34 o
   4   1   7        1.30        1.05      3.00 o
 -10   2   7        3.32        0.33      3.61 o
  -9   2   7      446.58      466.40     13.30 o
  -8   2   7       88.48       89.71      5.39 o
  -7   2   7        0.04        0.00      1.22 o
  -6   2   7       24.81       24.02      3.08 o
  -5   2   7        0.08        1.06      1.25 o
  -4   2   7       52.01       46.21      5.51 o
  -3   2   7       60.40       73.95      5.88 o
  -2   2   7        8.00        5.96      1.89 o
  -1   2   7      208.69      186.10      5.72 o
   0   2   7       28.03       22.22      3.66 o
   1   2   7       31.83       21.87      4.97 o
   2   2   7      113.49      126.53      6.79 o
   3   2   7        9.46        5.96      2.42 o
   4   2   7        5.94       11.80      2.72 o
 -10   3   7        0.07        1.07      2.04 o
  -9   3   7      271.09      304.11     10.19 o
  -8   3   7      258.87      284.66      9.51 o
  -7   3   7        1.15        1.44      1.76 o
  -6   3   7      132.44      139.91      7.01 o
  -5   3   7       17.65       19.96      2.91 o
  -4   3   7       31.56       33.67      3.28 o
  -3   3   7      158.78      129.33      7.39 o
  -2   3   7       56.70       47.15      4.05 o
  -1   3   7      139.69      138.50      4.94 o
   0   3   7       17.45       26.18      2.88 o
   1   3   7        6.50        5.14      3.39 o
   2   3   7        0.29        0.00      1.39 o
   3   3   7        0.78        0.73      1.88 o
   4   3   7        4.82        5.38      2.59 o
 -10   4   7       26.97       27.01      3.45 o
  -9   4   7        6.54       10.55      2.92 o
  -8   4   7        4.18        6.50      2.67 o
  -7   4   7        1.87        0.00      1.45 o
  -6   4   7       19.37       17.40      3.53 o
  -5   4   7      151.69      145.50      6.44 o
  -4   4   7       39.15       35.36      4.52 o
  -3   4   7        3.40        3.32      1.46 o
  -2   4   7      140.42      112.67      7.54 o
  -1   4   7      239.36      244.76      7.56 o
   0   4   7       81.99       73.02      3.72 o
   1   4   7       23.68       19.84      2.64 o
   2   4   7       48.39       45.40      4.39 o
   3   4   7        0.04        0.00      1.45 o
   4   4   7       36.76       42.23      6.47 o
 -10   5   7       39.19       41.17      4.89 o
  -9   5   7       95.00       90.53      5.49 o
  -8   5   7       84.47       86.61      5.23 o
  -7   5   7      137.87      140.41      6.74 o
  -6   5   7        6.28        6.67      1.88 o
  -5   5   7        4.64        0.50      1.72 o
  -4   5   7       17.07       16.32      2.55 o
  -3   5   7       12.76       13.65      2.15 o
  -2   5   7      665.52      713.09     17.23 o
  -1   5   7       42.03       54.05      4.17 o
   0   5   7      289.22      289.29      8.49 o
   1   5   7       23.36       24.26      3.25 o
   2   5   7       44.41       47.93      4.61 o
   3   5   7       41.15       44.64      5.44 o
 -10   6   7        2.61        2.80      2.48 o
  -9   6   7        5.84        4.77      1.66 o
  -8   6   7       74.05       72.31      5.19 o
  -7   6   7      347.53      364.79     11.26 o
  -6   6   7        3.50        6.75      3.80 o
  -5   6   7       17.39       21.97      4.55 o
  -4   6   7      301.10      321.47     10.30 o
  -3   6   7       10.10        6.63      1.67 o
  -2   6   7      750.34      719.13     20.32 o
  -1   6   7      205.19      191.49      9.71 o
   0   6   7       37.79       32.59      3.04 o
   1   6   7       12.29        7.59      2.18 o
   2   6   7       39.46       43.25      4.59 o
   3   6   7        0.00        0.61      1.91 o
  -9   7   7        0.01        0.00      1.22 o
  -8   7   7       10.44       11.22      3.31 o
  -7   7   7       62.59       80.77      7.70 o
  -6   7   7       10.13        7.64      2.78 o
  -5   7   7        8.68        6.11      2.39 o
  -4   7   7       30.74       30.95      4.09 o
  -3   7   7       12.25       11.54      3.09 o
  -2   7   7        5.36        3.05      1.69 o
  -1   7   7       16.91       12.79      2.90 o
   0   7   7       19.05       20.18      2.56 o
   1   7   7       13.49        8.85      2.43 o
   2   7   7        1.29        3.87      1.96 o
   3   7   7       38.66       44.95      6.69 o
  -9   8   7        5.70        8.10      2.14 o
  -8   8   7        0.01        0.00      2.46 o
  -7   8   7       39.26       45.88      6.20 o
  -6   8   7       57.96       65.11      6.84 o
  -5   8   7        3.31        1.81      1.63 o
  -4   8   7      612.21      674.87     34.12 o
  -3   8   7      313.70      329.08     10.79 o
  -2   8   7       17.73       21.45      3.03 o
  -1   8   7       19.86       18.24      2.80 o
   0   8   7       28.81       32.33      3.14 o
   1   8   7        2.64        2.77      1.58 o
   2   8   7        0.06        0.00      1.81 o
   3   8   7       31.57       40.23      5.39 o
  -9   9   7        3.95        0.00      2.41 o
  -8   9   7        0.77        5.49      2.60 o
  -7   9   7        0.46        3.93      3.13 o
  -6   9   7        6.10        4.02      2.65 o
  -5   9   7        0.00        0.06      1.42 o
  -4   9   7      309.59      340.06     10.74 o
  -3   9   7      246.77      254.71      8.65 o
  -2   9   7       45.86       47.20      4.08 o
  -1   9   7        1.75        2.94      1.71 o
   0   9   7      101.01      101.74      5.93 o
   1   9   7       12.57        8.95      2.03 o
   2   9   7        0.77        0.00      1.83 o
  -8  10   7        0.70        0.00      2.47 o
  -7  10   7        1.07        4.43      2.61 o
  -6  10   7        2.86        5.42      2.73 o
  -5  10   7       12.30        8.55      2.91 o
  -4  10   7       12.29        8.35      2.42 o
  -3  10   7        2.45        2.60      1.72 o
  -2  10   7       46.53       37.42      3.63 o
  -1  10   7       27.65       24.81      3.88 o
   0  10   7       32.02       30.80      3.35 o
   1  10   7       25.03       22.98      2.90 o
   2  10   7        0.29        0.35      2.08 o
  -8  11   7        8.55        1.90      5.14 o
  -7  11   7        3.99        3.82      2.78 o
  -6  11   7       54.28       76.83      8.08 o
  -5  11   7       88.65       90.51      5.82 o
  -4  11   7       52.97       55.97      5.80 o
  -3  11   7      115.91      123.82      6.12 o
  -2  11   7        1.85        1.38      1.69 o
  -1  11   7        0.00        0.00      1.49 o
   0  11   7       94.37       96.02      6.48 o
   1  11   7        0.11        0.00      1.50 o
  -7  12   7       26.66       32.42      4.68 o
  -6  12   7       15.48       18.74      3.72 o
  -5  12   7       85.39       89.22      6.02 o
  -4  12   7       24.32       27.49      3.96 o
  -3  12   7        8.75        4.06      2.07 o
  -2  12   7       20.04       20.12      3.09 o
  -1  12   7       13.76       16.88      2.87 o
   0  12   7       13.06        9.98      2.63 o
  -6  13   7       41.95       46.14      5.56 o
  -5  13   7        0.01        0.00      1.69 o
  -4  13   7        0.96        0.00      2.96 o
  -3  13   7       21.67       18.64      2.90 o
  -2  13   7        0.23        0.00      1.73 o
  -1  13   7        1.30        0.00      1.83 o
   0  13   7        3.35        1.81      2.47 o
  -4  14   7        2.12        5.38      3.11 o
  -3  14   7        2.70        4.19      2.31 o
  -2  14   7        1.78        2.63      2.16 o
  -9   0   8        0.31        0.00      3.01 o
  -8   0   8       82.11       92.29      8.36 o
  -7   0   8       35.18       36.24      6.54 o
  -6   0   8        0.04        4.50      3.09 o
  -5   0   8      919.47      884.51     41.18 o
  -4   0   8       61.39       37.09      8.07 o
  -3   0   8       56.07       43.60      8.50 o
  -1   0   8       64.96       58.06      6.59 o
   0   0   8       14.67       10.46      3.43 o
   1   0   8       31.61       29.57      5.35 o
   2   0   8       60.36       70.59      7.98 o
  -9   1   8        1.45        2.27      1.78 o
  -8   1   8        0.02        0.86      1.63 o
  -7   1   8       34.15       47.32      4.33 o
  -6   1   8      104.37      111.63      7.84 o
  -5   1   8        2.76        4.79      2.89 o
  -4   1   8       29.23       32.19      4.59 o
  -3   1   8       93.44       86.97     16.94 o
  -2   1   8        0.02        4.35      2.05 o
  -1   1   8       25.48       27.81      3.36 o
   0   1   8      104.92      102.58      6.15 o
   1   1   8        2.83        2.09      1.77 o
   2   1   8       43.48       52.11      5.04 o
  -9   2   8        1.10        1.93      1.76 o
  -8   2   8        3.33        3.02      1.82 o
  -7   2   8       24.32       26.38      3.90 o
  -6   2   8       18.86       19.61      3.02 o
  -5   2   8        0.38        0.46      1.34 o
  -4   2   8       17.63       24.58      4.03 o
  -3   2   8       37.23       25.76      5.63 o
  -2   2   8       16.14        6.97      3.18 o
  -1   2   8      149.13      150.34      6.80 o
   0   2   8        7.12        7.67      2.13 o
   1   2   8       57.77       57.30      5.06 o
   2   2   8        1.37        1.35      1.94 o
  -9   3   8       74.25       76.82      5.57 o
  -8   3   8       11.79       11.36      2.51 o
  -7   3   8       27.16       32.87      4.27 o
  -6   3   8      101.62       95.78      5.76 o
  -5   3   8       24.40       24.41      5.39 o
  -4   3   8      176.84      185.79      9.30 o
  -3   3   8      154.28      138.39     10.39 o
  -2   3   8       37.37       31.14      3.56 o
  -1   3   8       10.34        7.10      2.11 o
   0   3   8       68.89       75.56      5.34 o
   1   3   8        2.32        2.26      1.70 o
   2   3   8        4.77        0.17      2.05 o
  -9   4   8        5.80        7.47      2.17 o
  -8   4   8        1.66        0.92      1.63 o
  -7   4   8        9.13       14.10      4.63 o
  -6   4   8        0.24        2.08      1.91 o
  -5   4   8        3.12        2.50      2.05 o
  -4   4   8        0.60        0.73      1.65 o
  -3   4   8       77.49       73.45      8.18 o
  -2   4   8       78.90       88.05     11.82 o
  -1   4   8        0.05        0.63      2.01 o
   0   4   8        9.45        9.19      2.33 o
   1   4   8       21.63       24.93      3.43 o
   2   4   8        8.30        7.89      2.21 o
  -9   5   8       12.25       13.63      3.38 o
  -8   5   8        0.13        1.98      1.64 o
  -7   5   8       12.08       10.06      3.15 o
  -6   5   8       48.66       49.99      6.89 o
  -5   5   8        4.35        2.08      1.98 o
  -4   5   8        0.64        0.66      1.84 o
  -3   5   8      113.79      112.39     13.79 o
  -2   5   8        4.86        1.84      2.02 o
  -1   5   8       34.70       38.23      4.89 o
   0   5   8        0.00        0.00      1.28 o
   1   5   8        0.26        0.00      1.35 o
  -8   6   8        0.63        6.18      3.67 o
  -7   6   8        0.94        0.00      2.17 o
  -6   6   8        2.92        6.69      2.76 o
  -5   6   8       17.45       18.91      3.94 o
  -4   6   8       39.44       42.04      5.62 o
  -3   6   8       32.89       28.27      4.83 o
  -2   6   8      212.71      218.61      8.28 o
  -1   6   8        8.10        4.65      2.01 o
   0   6   8       18.34       13.72      2.55 o
   1   6   8        0.03        0.00      2.08 o
  -8   7   8        3.20        4.40      2.95 o
  -7   7   8        2.18        1.64      2.29 o
  -6   7   8       44.52       49.56      6.34 o
  -5   7   8       10.03       17.93      3.92 o
  -4   7   8       16.69       20.61      4.93 o
  -3   7   8      181.13      165.28     11.08 o
  -2   7   8       26.41       34.66      3.91 o
  -1   7   8        0.79        0.00      1.75 o
   0   7   8        0.00        0.65      2.22 o
   1   7   8        8.96        6.99      3.37 o
  -8   8   8        0.98        0.00      3.24 o
  -7   8   8        1.01        1.04      2.34 o
  -6   8   8        2.34        4.32      2.56 o
  -5   8   8        0.01        0.00      1.74 o
  -4   8   8      309.94      291.34     14.45 o
  -3   8   8       20.88       25.55      3.26 o
  -2   8   8       97.07       88.01      5.78 o
  -1   8   8       28.67       21.12      3.13 o
   0   8   8       29.82       33.29      4.90 o
  -7   9   8       37.89       40.42      6.14 o
  -6   9   8       48.05       50.97      9.66 o
  -5   9   8       84.71      100.63      8.51 o
  -4   9   8      103.89      105.13      7.26 o
  -3   9   8       16.82       13.56      3.62 o
  -2   9   8       52.35       50.24      5.24 o
  -1   9   8       19.98       18.71      3.80 o
   0   9   8        2.63        0.00      1.82 o
  -6  10   8       10.18        7.41      3.15 o
  -5  10   8        8.80        9.42      3.38 o
  -4  10   8        1.52        0.00      1.64 o
  -3  10   8        3.59        4.07      2.19 o
  -2  10   8        7.34        5.20      2.04 o
  -1  10   8        0.05        0.00      2.00 o
  -4  11   8        6.38        3.41      1.99 o
  -3  11   8        2.50        2.22      1.97 o
  -2  11   8        3.05        1.41      2.44 o
  -7   1   9        1.24        0.92      1.73 o
  -6   1   9       35.32       35.89      6.44 o
  -5   1   9       50.82       42.19      9.03 o
  -4   1   9        5.41        7.29      6.69 o
  -1   1   9        2.95        0.09      2.93 o
  -7   2   9       43.71       41.58      6.60 o
  -6   2   9        0.00        0.00      2.00 o
  -5   2   9       30.42       32.08      4.84 o
  -4   2   9        0.34        0.00      3.45 o
  -1   2   9       10.52       19.37      4.39 o
  -7   3   9      184.90      202.33     14.97 o
  -6   3   9        5.09        1.85      2.21 o
  -5   3   9        2.20        0.84      2.37 o
  -4   3   9        8.46       14.74      4.30 o
  -3   3   9       37.77       38.06      8.41 o
  -1   3   9       30.24       27.67      5.65 o
  -7   4   9        0.85        3.94      2.57 o
  -6   4   9        0.24        6.02      2.58 o
  -5   4   9       34.18       38.37      5.44 o
  -4   4   9       10.55        8.05      4.04 o
  -3   4   9        7.90        6.82      4.59 o
  -2   4   9        0.65        6.42      4.22 o
  -1   4   9        0.38        3.59      4.34 o
  -6   5   9       24.16       19.06      4.16 o
  -5   5   9       47.91       60.07      6.68 o
  -4   5   9        0.22        0.00      2.65 o
  -3   5   9       24.05       17.20      5.69 o
  -2   5   9        0.51        3.64      4.19 o
  -6   6   9       10.71       12.85      3.47 o
  -5   6   9        2.01        4.25      2.88 o
  -4   6   9       36.59       48.95     15.30 o
  -3   6   9        1.04        6.91      5.44 o
  -2   6   9        1.73        1.22      2.05 o
  -5   7   9        8.33        9.09      3.80 o
  -4   7   9        1.51        0.00      4.52 o
  -3   7   9       44.46       50.30      6.74 o
 
